# Supplementary material for: Poly[[tetra­aqua­tris­(μ3-hexane-1,6-di­carboxyl­ato)diterbium(III)] 0.25-hydrate]
Source: Acta Crystallogr Sect E Struct Rep Online. 2011 Mar 9;67(Pt 4):m412. doi: 10.1107/S1600536811007719 (PMC3099756; doi:10.1107/S1600536811007719)
Supplement: Supplementary file 1 [file e-67-0m412-sup1.cif]

##############################################################################
###                                                                        ###
###        Electronic paper (Acta Crystallographica Section E)             ###
###                                                                        ###
##############################################################################
#                                                                            #
# This CIF contains the data in a paper accepted for publication in Acta     #
# Crystallographica Section E. It conforms to the requirements of Notes      #
# for Authors for Section E, and has been peer reviewed under the auspices   #
# of the IUCr Commission on Journals.                                        #
#                                                                            #
# Full details of the Crystallographic Information File format               #
# are given in the paper "The Crystallographic Information File (CIF):       #
# a New Standard Archive File for Crystallography" by S. R. Hall, F. H.      #
# Allen and I. D. Brown [Acta Cryst. (1991), A47, 655-685].                  #
#                                                                            #
# The current version of the core CIF dictionary is obtainable from          #
# ftp://ftp.iucr.org/pub/cif_core.dic. The current version number is 2.4.    #
#                                                                            #
# Software is freely available for graphical display of the structure(s) in  #
# this CIF.  For information consult the CIF home page http://www.iucr.org/  #
# cif/home.html                                                              #
#                                                                            #
# This file may be used for bona fide research purposes within the           #
# scientific community so long as proper attribution is given to the journal # 
# article from which it was obtained.                                        #
#                                                                            #
##############################################################################
                                             
data_I
_audit_creation_method     SHELXL-97
_chemical_name_systematic
;
Poly[[tetraaquatris(\m~3~-hexane-1,6-dicarboxylato)diterbium(III)]
0.25-hydrate]
;
_chemical_name_common     ?
_chemical_formula_moiety     'C18 H32 O16 Tb2, 0.25(H2 O)'
_chemical_formula_sum     'C18 H32.5 O16.25 Tb2'
_chemical_formula_iupac     '[Tb2 (C6 H8 O4)3 (H2 O)4], 0.25H2 O'
_chemical_formula_weight     826.78
_chemical_melting_point     ?
_symmetry_cell_setting     monoclinic
_symmetry_space_group_name_H-M     'P 21/c'
_symmetry_space_group_name_Hall     '-P 2ybc'
loop_
    _symmetry_equiv_pos_as_xyz
    'x, y, z'
    '-x, y+1/2, -z+1/2'
    '-x, -y, -z'
    'x, -y-1/2, z-1/2'
_cell_length_a     11.603(6)
_cell_length_b     13.886(7)
_cell_length_c     8.969(4)
_cell_angle_alpha     90.00
_cell_angle_beta     111.017(7)
_cell_angle_gamma     90.00
_cell_volume     1348.9(11)
_cell_formula_units_Z     2
_cell_measurement_reflns_used     5053
_cell_measurement_theta_min     2.38
_cell_measurement_theta_max     28.37
_cell_measurement_temperature     298(2)
_exptl_crystal_description     prism
_exptl_crystal_colour     colourless
_exptl_crystal_size_max     0.25
_exptl_crystal_size_mid     0.05
_exptl_crystal_size_min     0.05
_exptl_crystal_density_diffrn     2.036
_exptl_crystal_density_meas     ?
_exptl_crystal_density_method     'not measured'
_exptl_crystal_F_000     801
_exptl_absorpt_coefficient_mu     5.272
_exptl_absorpt_correction_type     multi-scan
_exptl_absorpt_process_details     '(SADABS; Sheldrick, 1996)'
_exptl_absorpt_correction_T_min     0.3523
_exptl_absorpt_correction_T_max     0.7785
_exptl_special_details
;
;
_diffrn_ambient_temperature     298(2)
_diffrn_radiation_type     MoK\a
_diffrn_radiation_wavelength     0.71073
_diffrn_radiation_source     'fine-focus sealed tube'
_diffrn_radiation_monochromator     graphite
_diffrn_measurement_device_type     'Bruker APEXII CCD'
_diffrn_measurement_method     \w
_diffrn_detector_area_resol_mean     ?
_diffrn_reflns_number     7908
_diffrn_reflns_av_R_equivalents     0.0373
_diffrn_reflns_av_sigmaI/netI     0.0355
_diffrn_reflns_theta_min     1.88
_diffrn_reflns_theta_max     25.00
_diffrn_reflns_theta_full     25.00
_diffrn_measured_fraction_theta_max     0.982
_diffrn_measured_fraction_theta_full     0.982
_diffrn_reflns_limit_h_min     -13
_diffrn_reflns_limit_h_max     13
_diffrn_reflns_limit_k_min     -16
_diffrn_reflns_limit_k_max     16
_diffrn_reflns_limit_l_min     -10
_diffrn_reflns_limit_l_max     10
_refine_special_details
;
Refinement of <i>F</i>^2^ against ALL reflections. The weighted <i>R</i>-factor
<i>wR</i> and goodness of fit <i>S</i> are based on <i>F</i>^2^, conventional
<i>R</i>-factors <i>R</i> are based on <i>F</i>, with <i>F</i> set to zero for
negative <i>F</i>^2^. The threshold expression of <i>F</i>^2^ >
\s(<i>F</i>^2^) is used only for calculating <i>R</i>-factors(gt) <i>etc</i>.
and is not relevant to the choice of reflections for refinement.
<i>R</i>-factors based on <i>F</i>^2^ are statistically about twice as large
as those based on <i>F</i>, and <i>R</i>- factors based on ALL data will be
even larger.
;
_reflns_number_total     2335
_reflns_number_gt     2008
_reflns_threshold_expression     I>2\s(I)
_refine_ls_structure_factor_coef     Fsqd
_refine_ls_matrix_type     full
_refine_ls_R_factor_all     0.0306
_refine_ls_R_factor_gt     0.0253
_refine_ls_wR_factor_gt     0.0640
_refine_ls_wR_factor_ref     0.0656
_refine_ls_goodness_of_fit_ref     1.061
_refine_ls_restrained_S_all     1.060
_refine_ls_number_reflns     2335
_refine_ls_number_parameters     176
_refine_ls_number_restraints     6
_refine_ls_hydrogen_treatment     constr
_refine_ls_weighting_scheme     calc
_refine_ls_weighting_details
                 'calc w=1/[\s^2^(Fo^2^)+(0.0379P)^2^] where P=(Fo^2^+2Fc^2^)/3'
_atom_sites_solution_hydrogens     geom
_atom_sites_solution_primary     direct
_atom_sites_solution_secondary     difmap
_refine_ls_shift/su_max     0.001
_refine_ls_shift/su_mean     0.000
_refine_diff_density_max     0.885
_refine_diff_density_min     -1.845
_refine_ls_extinction_method     none
_refine_ls_extinction_coef     ?
loop_
    _atom_type_symbol
    _atom_type_description
    _atom_type_scat_dispersion_real
    _atom_type_scat_dispersion_imag
    _atom_type_scat_source
    'C' 'C' 0.0033 0.0016
                         'International Tables Vol C Tables 4.2.6.8 and 6.1.1.4'
    'H' 'H' 0.0000 0.0000
                         'International Tables Vol C Tables 4.2.6.8 and 6.1.1.4'
    'O' 'O' 0.0106 0.0060
                         'International Tables Vol C Tables 4.2.6.8 and 6.1.1.4'
    'Tb' 'Tb' -0.1723 4.1537
                         'International Tables Vol C Tables 4.2.6.8 and 6.1.1.4'
_computing_data_collection     'APEX2 (Bruker, 2008)'
_computing_cell_refinement     'SAINT (Bruker, 2008)'
_computing_data_reduction     'SAINT (Bruker, 2008)'
_computing_structure_solution     'SHELXS97 (Sheldrick, 2008)'
_computing_structure_refinement     'SHELXL97 (Sheldrick, 2008)'
_computing_molecular_graphics     'SHELXTL (Sheldrick, 2008)'
_computing_publication_material     'SHELXTL (Sheldrick, 2008)'
loop_
    _atom_site_type_symbol
    _atom_site_label
    _atom_site_fract_x
    _atom_site_fract_y
    _atom_site_fract_z
    _atom_site_U_iso_or_equiv
    _atom_site_adp_type
    _atom_site_calc_flag
    _atom_site_refinement_flags
    _atom_site_occupancy
    _atom_site_disorder_assembly
    _atom_site_disorder_group
    Tb Tb1 0.629324(17) 0.108556(13) 0.55754(2) 0.01822(10) Uani d . 1 . .
    O O1 0.4353(3) 0.0374(2) 0.5851(3) 0.0239(7) Uani d . 1 . .
    O O2 0.4828(3) 0.1849(2) 0.6661(4) 0.0350(8) Uani d . 1 . .
    O O3 0.7081(3) -0.0211(2) 0.7500(4) 0.0320(8) Uani d . 1 . .
    O O4 0.7368(4) 0.1232(2) 0.8498(4) 0.0352(8) Uani d . 1 . .
    O O5 0.7300(3) 0.1371(2) 0.3584(4) 0.0277(7) Uani d . 1 . .
    O O6 0.8450(3) 0.0963(3) 0.5998(5) 0.0453(10) Uani d . 1 . .
    O O7 0.4652(3) 0.1591(2) 0.3279(4) 0.0354(8) Uani d . 1 . .
    H H1 0.4773 0.2153 0.2830 0.053 Uiso d R 1 . .
    H H2 0.4046 0.1137 0.2594 0.053 Uiso d R 1 . .
    O O8 0.6789(3) 0.2728(2) 0.5763(4) 0.0375(8) Uani d . 1 . .
    H H3 0.6884 0.3209 0.5031 0.056 Uiso d R 1 . .
    H H4 0.7033 0.3077 0.6696 0.056 Uiso d R 1 . .
    C C1 0.0666(4) 0.1439(5) 0.5747(7) 0.0464(14) Uani d . 1 . .
    H H1A 0.0643 0.0808 0.6199 0.056 Uiso calc R 1 . .
    H H1B 0.0690 0.1913 0.6552 0.056 Uiso calc R 1 . .
    C C2 0.1850(4) 0.1522(4) 0.5390(7) 0.0398(13) Uani d . 1 . .
    H H2A 0.1790 0.1117 0.4484 0.048 Uiso calc R 1 . .
    H H2B 0.1957 0.2183 0.5113 0.048 Uiso calc R 1 . .
    C C3 0.2943(5) 0.1221(4) 0.6808(7) 0.0349(12) Uani d . 1 . .
    H H3A 0.2774 0.0600 0.7181 0.042 Uiso calc R 1 . .
    H H3B 0.3067 0.1683 0.7663 0.042 Uiso calc R 1 . .
    C C4 0.4110(4) 0.1151(3) 0.6439(6) 0.0242(10) Uani d . 1 . .
    C C5 0.9490(4) 0.1579(4) 0.4326(6) 0.0351(12) Uani d . 1 . .
    H H5A 0.9417 0.2252 0.4013 0.042 Uiso calc R 1 . .
    H H5B 0.9534 0.1203 0.3437 0.042 Uiso calc R 1 . .
    C C6 0.8359(5) 0.1287(3) 0.4661(6) 0.0286(11) Uani d . 1 . .
    C C7 0.7559(4) 0.0338(3) 0.8668(5) 0.0242(10) Uani d . 1 A .
    C C8 0.8394(4) -0.0062(4) 1.0230(6) 0.0373(12) Uani d . 1 . .
    H H8A 0.8330 -0.0759 1.0201 0.045 Uiso calc PR 0.622(9) A 1
    H H8B 0.8127 0.0168 1.1074 0.045 Uiso calc PR 0.622(9) A 1
    H H8A' 0.8000 -0.0608 1.0522 0.045 Uiso d PR 0.378(9) . .
    H H8B' 0.8548 0.0424 1.1049 0.045 Uiso d PR 0.378(9) . .
    C C9 0.9742(8) 0.0224(7) 1.0609(10) 0.0380(18) Uani d P 0.622(9) . 1
    H H9A 1.0234 0.0009 1.1677 0.046 Uiso calc PR 0.622(9) A 1
    H H9B 0.9804 0.0920 1.0582 0.046 Uiso calc PR 0.622(9) A 1
    C C9' 0.9608(13) -0.0416(11) 1.0113(17) 0.0380(18) Uani d P 0.378(9) . 2
    H H9'1 1.0072 -0.0765 1.1078 0.046 Uiso calc PR 0.378(9) A 2
    H H9'2 0.9429 -0.0857 0.9219 0.046 Uiso calc PR 0.378(9) A 2
    H H1O9 0.4920 0.0730 -0.0380 0.046 Uiso d PR 0.125 . .
    H H2O9 0.5400 0.0476 0.1203 0.046 Uiso d PR 0.125 . .
    O O9 0.508(4) 0.024(2) 0.026(5) 0.063(10) Uani d PU 0.125 . .
loop_
    _atom_site_aniso_label
    _atom_site_aniso_U_11
    _atom_site_aniso_U_22
    _atom_site_aniso_U_33
    _atom_site_aniso_U_12
    _atom_site_aniso_U_13
    _atom_site_aniso_U_23
    Tb1 0.01601(14) 0.02031(14) 0.01799(15) -0.00133(8) 0.00566(10) 0.00041(8)
    O1 0.0267(16) 0.0223(15) 0.0254(18) 0.0007(14) 0.0126(14) -0.0019(13)
    O2 0.0334(18) 0.0273(17) 0.051(2) -0.0085(15) 0.0226(18) -0.0127(16)
    O3 0.0277(17) 0.0314(17) 0.029(2) -0.0065(15) 0.0006(16) 0.0036(15)
    O4 0.049(2) 0.0325(18) 0.0229(19) 0.0097(17) 0.0118(18) -0.0019(14)
    O5 0.0216(17) 0.0349(16) 0.0253(19) -0.0041(14) 0.0069(15) 0.0031(14)
    O6 0.0211(18) 0.078(3) 0.040(2) 0.0062(17) 0.0150(17) 0.0262(19)
    O7 0.0312(18) 0.0276(17) 0.035(2) -0.0052(15) -0.0035(16) 0.0118(15)
    O8 0.063(2) 0.0265(16) 0.028(2) -0.0183(17) 0.0217(18) -0.0066(14)
    C1 0.021(3) 0.074(4) 0.046(4) -0.005(3) 0.015(3) -0.002(3)
    C2 0.020(2) 0.054(3) 0.051(4) -0.002(2) 0.019(3) -0.001(3)
    C3 0.030(3) 0.042(3) 0.039(3) -0.003(2) 0.020(3) -0.006(2)
    C4 0.023(2) 0.031(3) 0.018(3) 0.003(2) 0.005(2) 0.0017(18)
    C5 0.023(2) 0.048(3) 0.036(3) -0.003(2) 0.012(2) 0.009(2)
    C6 0.025(3) 0.035(3) 0.029(3) 0.001(2) 0.014(2) 0.000(2)
    C7 0.015(2) 0.035(3) 0.022(3) 0.000(2) 0.006(2) 0.003(2)
    C8 0.034(3) 0.050(3) 0.027(3) 0.003(2) 0.009(2) 0.010(2)
    C9 0.035(4) 0.044(5) 0.026(5) 0.015(4) -0.001(3) 0.005(4)
    C9' 0.035(4) 0.044(5) 0.026(5) 0.015(4) -0.001(3) 0.005(4)
    O9 0.062(12) 0.065(14) 0.057(13) -0.001(10) 0.014(9) 0.000(9)
_geom_special_details
;
All e.s.d.'s (except the e.s.d. in the dihedral angle between two l.s. planes)
are estimated using the full covariance matrix. The cell e.s.d.'s are taken
into account individually in the estimation of e.s.d.'s in distances, angles
and torsion angles; correlations between e.s.d.'s in cell parameters are only
used when they are defined by crystal symmetry. An approximate (isotropic)
treatment of cell e.s.d.'s is used for estimating e.s.d.'s involving l.s.
planes.
;
loop_
    _geom_bond_atom_site_label_1
    _geom_bond_atom_site_label_2
    _geom_bond_site_symmetry_2
    _geom_bond_distance
    _geom_bond_publ_flag
    Tb1 O8 . 2.344(3) ?
    Tb1 O7 . 2.355(3) ?
    Tb1 O1 3_656 2.371(3) ?
    Tb1 O6 . 2.398(4) ?
    Tb1 O3 . 2.435(3) ?
    Tb1 O4 . 2.474(4) ?
    Tb1 O2 . 2.479(3) ?
    Tb1 O5 . 2.492(3) ?
    Tb1 O1 . 2.550(3) ?
    Tb1 C6 . 2.812(5) ?
    Tb1 C7 . 2.830(4) ?
    Tb1 C4 . 2.904(5) ?
    O1 C4 . 1.275(5) ?
    O1 Tb1 3_656 2.371(3) ?
    O2 C4 . 1.247(5) ?
    O3 C7 . 1.252(5) ?
    O4 C7 . 1.261(5) ?
    O5 C6 . 1.267(6) ?
    O6 C6 . 1.249(6) ?
    O7 H1 . 0.9127 ?
    O7 H2 . 0.9795 ?
    O8 H3 . 0.9699 ?
    O8 H4 . 0.9193 ?
    C1 C5 1_455 1.509(7) ?
    C1 C2 . 1.523(7) ?
    C1 H1A . 0.9700 ?
    C1 H1B . 0.9700 ?
    C2 C3 . 1.498(7) ?
    C2 H2A . 0.9700 ?
    C2 H2B . 0.9700 ?
    C3 C4 . 1.508(7) ?
    C3 H3A . 0.9700 ?
    C3 H3B . 0.9700 ?
    C5 C6 . 1.503(6) ?
    C5 C1 1_655 1.509(7) ?
    C5 H5A . 0.9700 ?
    C5 H5B . 0.9700 ?
    C7 C8 . 1.495(6) ?
    C8 C9' . 1.530(15) ?
    C8 C9 . 1.530(10) ?
    C8 H8A . 0.9700 ?
    C8 H8B . 0.9700 ?
    C8 H8A' . 0.9684 ?
    C8 H8B' . 0.9664 ?
    C9 C9 3_757 1.551(17) ?
    C9 H9A . 0.9700 ?
    C9 H9B . 0.9700 ?
    C9' C9' 3_757 1.53(3) ?
    C9' H9'1 . 0.9700 ?
    C9' H9'2 . 0.9700 ?
    O9 O9 3_655 0.80(6) ?
    O9 H1O9 . 0.8634 ?
    O9 H2O9 . 0.8563 ?
loop_
    _geom_angle_atom_site_label_1
    _geom_angle_atom_site_label_2
    _geom_angle_atom_site_label_3
    _geom_angle_site_symmetry_1
    _geom_angle_site_symmetry_3
    _geom_angle
    _geom_angle_publ_flag
    O8 Tb1 O7 . . 82.75(12) ?
    O8 Tb1 O1 . 3_656 153.26(10) ?
    O7 Tb1 O1 . 3_656 77.45(11) ?
    O8 Tb1 O6 . . 80.95(13) ?
    O7 Tb1 O6 . . 129.04(12) ?
    O1 Tb1 O6 3_656 . 97.73(12) ?
    O8 Tb1 O3 . . 130.46(11) ?
    O7 Tb1 O3 . . 145.14(10) ?
    O1 Tb1 O3 3_656 . 73.49(11) ?
    O6 Tb1 O3 . . 74.36(11) ?
    O8 Tb1 O4 . . 80.00(11) ?
    O7 Tb1 O4 . . 147.57(12) ?
    O1 Tb1 O4 3_656 . 125.71(10) ?
    O6 Tb1 O4 . . 74.80(13) ?
    O3 Tb1 O4 . . 52.50(11) ?
    O8 Tb1 O2 . . 74.98(11) ?
    O7 Tb1 O2 . . 76.28(12) ?
    O1 Tb1 O2 3_656 . 116.67(10) ?
    O6 Tb1 O2 . . 142.34(13) ?
    O3 Tb1 O2 . . 100.00(12) ?
    O4 Tb1 O2 . . 72.83(12) ?
    O8 Tb1 O5 . . 74.37(10) ?
    O7 Tb1 O5 . . 76.46(11) ?
    O1 Tb1 O5 3_656 . 83.58(10) ?
    O6 Tb1 O5 . . 52.68(11) ?
    O3 Tb1 O5 . . 118.21(11) ?
    O4 Tb1 O5 . . 123.96(12) ?
    O2 Tb1 O5 . . 141.00(11) ?
    O8 Tb1 O1 . . 124.91(11) ?
    O7 Tb1 O1 . . 74.63(11) ?
    O1 Tb1 O1 3_656 . 66.54(11) ?
    O6 Tb1 O1 . . 149.81(10) ?
    O3 Tb1 O1 . . 76.40(10) ?
    O4 Tb1 O1 . . 93.22(11) ?
    O2 Tb1 O1 . . 51.26(10) ?
    O5 Tb1 O1 . . 142.02(10) ?
    O8 Tb1 C6 . . 73.22(13) ?
    O7 Tb1 C6 . . 102.82(13) ?
    O1 Tb1 C6 3_656 . 93.75(12) ?
    O6 Tb1 C6 . . 26.24(13) ?
    O3 Tb1 C6 . . 97.93(13) ?
    O4 Tb1 C6 . . 98.19(14) ?
    O2 Tb1 C6 . . 148.01(12) ?
    O5 Tb1 C6 . . 26.77(12) ?
    O1 Tb1 C6 . . 160.27(12) ?
    O8 Tb1 C7 . . 105.01(12) ?
    O7 Tb1 C7 . . 159.89(12) ?
    O1 Tb1 C7 3_656 . 99.65(12) ?
    O6 Tb1 C7 . . 70.97(12) ?
    O3 Tb1 C7 . . 26.17(11) ?
    O4 Tb1 C7 . . 26.44(11) ?
    O2 Tb1 C7 . . 87.70(12) ?
    O5 Tb1 C7 . . 123.31(11) ?
    O1 Tb1 C7 . . 85.91(11) ?
    C6 Tb1 C7 . . 97.21(13) ?
    O8 Tb1 C4 . . 99.53(12) ?
    O7 Tb1 C4 . . 73.43(13) ?
    O1 Tb1 C4 3_656 . 91.91(11) ?
    O6 Tb1 C4 . . 157.00(13) ?
    O3 Tb1 C4 . . 88.60(12) ?
    O4 Tb1 C4 . . 82.60(13) ?
    O2 Tb1 C4 . . 25.24(10) ?
    O5 Tb1 C4 . . 149.81(12) ?
    O1 Tb1 C4 . . 26.02(10) ?
    C6 Tb1 C4 . . 172.36(13) ?
    C7 Tb1 C4 . . 86.88(13) ?
    C4 O1 Tb1 . 3_656 150.7(3) ?
    C4 O1 Tb1 . . 92.7(3) ?
    Tb1 O1 Tb1 3_656 . 113.46(11) ?
    C4 O2 Tb1 . . 96.8(3) ?
    C7 O3 Tb1 . . 94.8(3) ?
    C7 O4 Tb1 . . 92.7(3) ?
    C6 O5 Tb1 . . 90.8(3) ?
    C6 O6 Tb1 . . 95.7(3) ?
    Tb1 O7 H1 . . 115.9 ?
    Tb1 O7 H2 . . 122.0 ?
    H1 O7 H2 . . 117.6 ?
    Tb1 O8 H3 . . 134.9 ?
    Tb1 O8 H4 . . 124.4 ?
    H3 O8 H4 . . 100.4 ?
    C5 C1 C2 1_455 . 115.0(5) ?
    C5 C1 H1A 1_455 . 108.5 ?
    C2 C1 H1A . . 108.5 ?
    C5 C1 H1B 1_455 . 108.5 ?
    C2 C1 H1B . . 108.5 ?
    H1A C1 H1B . . 107.5 ?
    C3 C2 C1 . . 110.7(5) ?
    C3 C2 H2A . . 109.5 ?
    C1 C2 H2A . . 109.5 ?
    C3 C2 H2B . . 109.5 ?
    C1 C2 H2B . . 109.5 ?
    H2A C2 H2B . . 108.1 ?
    C2 C3 C4 . . 112.7(4) ?
    C2 C3 H3A . . 109.1 ?
    C4 C3 H3A . . 109.1 ?
    C2 C3 H3B . . 109.1 ?
    C4 C3 H3B . . 109.1 ?
    H3A C3 H3B . . 107.8 ?
    O2 C4 O1 . . 119.3(4) ?
    O2 C4 C3 . . 121.1(4) ?
    O1 C4 C3 . . 119.6(4) ?
    O2 C4 Tb1 . . 58.0(2) ?
    O1 C4 Tb1 . . 61.3(2) ?
    C3 C4 Tb1 . . 176.8(3) ?
    C6 C5 C1 . 1_655 112.7(4) ?
    C6 C5 H5A . . 109.1 ?
    C1 C5 H5A 1_655 . 109.1 ?
    C6 C5 H5B . . 109.1 ?
    C1 C5 H5B 1_655 . 109.1 ?
    H5A C5 H5B . . 107.8 ?
    O6 C6 O5 . . 119.3(4) ?
    O6 C6 C5 . . 120.7(5) ?
    O5 C6 C5 . . 120.0(4) ?
    O6 C6 Tb1 . . 58.1(2) ?
    O5 C6 Tb1 . . 62.4(2) ?
    C5 C6 Tb1 . . 169.0(4) ?
    O3 C7 O4 . . 119.5(4) ?
    O3 C7 C8 . . 120.1(4) ?
    O4 C7 C8 . . 120.4(4) ?
    O3 C7 Tb1 . . 59.0(2) ?
    O4 C7 Tb1 . . 60.9(2) ?
    C8 C7 Tb1 . . 171.4(3) ?
    C7 C8 C9' . . 111.0(6) ?
    C7 C8 C9 . . 112.3(5) ?
    C9' C8 C9 . . 37.4(6) ?
    C7 C8 H8A . . 109.1 ?
    C9' C8 H8A . . 75.1 ?
    C9 C8 H8A . . 109.1 ?
    C7 C8 H8B . . 109.1 ?
    C9' C8 H8B . . 136.0 ?
    C9 C8 H8B . . 109.1 ?
    H8A C8 H8B . . 107.9 ?
    C7 C8 H8A' . . 109.5 ?
    C9' C8 H8A' . . 107.6 ?
    C9 C8 H8A' . . 133.4 ?
    H8A C8 H8A' . . 35.6 ?
    H8B C8 H8A' . . 74.5 ?
    C7 C8 H8B' . . 109.5 ?
    C9' C8 H8B' . . 110.6 ?
    C9 C8 H8B' . . 75.7 ?
    H8A C8 H8B' . . 135.1 ?
    H8B C8 H8B' . . 36.8 ?
    H8A' C8 H8B' . . 108.5 ?
    C8 C9 C9 . 3_757 111.2(9) ?
    C8 C9 H9A . . 109.4 ?
    C9 C9 H9A 3_757 . 109.4 ?
    C8 C9 H9B . . 109.4 ?
    C9 C9 H9B 3_757 . 109.4 ?
    H9A C9 H9B . . 108.0 ?
    C9' C9' C8 3_757 . 112.0(14) ?
    C9' C9' H9'1 3_757 . 109.2 ?
    C8 C9' H9'1 . . 109.2 ?
    C9' C9' H9'2 3_757 . 109.2 ?
    C8 C9' H9'2 . . 109.2 ?
    H9'1 C9' H9'2 . . 107.9 ?
    O9 O9 H1O9 3_655 . 108.8 ?
    O9 O9 H2O9 3_655 . 145.0 ?
    H1O9 O9 H2O9 . . 105.9 ?
loop_
    _geom_torsion_atom_site_label_1
    _geom_torsion_atom_site_label_2
    _geom_torsion_atom_site_label_3
    _geom_torsion_atom_site_label_4
    _geom_torsion_site_symmetry_1
    _geom_torsion_site_symmetry_2
    _geom_torsion_site_symmetry_3
    _geom_torsion_site_symmetry_4
    _geom_torsion
    _geom_torsion_publ_flag
    O8 Tb1 O1 C4 . . . . -14.2(3) ?
    O7 Tb1 O1 C4 . . . . -83.6(3) ?
    O1 Tb1 O1 C4 3_656 . . . -166.4(3) ?
    O6 Tb1 O1 C4 . . . . 130.7(3) ?
    O3 Tb1 O1 C4 . . . . 116.0(3) ?
    O4 Tb1 O1 C4 . . . . 65.8(3) ?
    O2 Tb1 O1 C4 . . . . 0.9(2) ?
    O5 Tb1 O1 C4 . . . . -125.3(3) ?
    C6 Tb1 O1 C4 . . . . -168.7(3) ?
    C7 Tb1 O1 C4 . . . . 91.3(3) ?
    O8 Tb1 O1 Tb1 . . . 3_656 152.16(12) ?
    O7 Tb1 O1 Tb1 . . . 3_656 82.74(14) ?
    O1 Tb1 O1 Tb1 3_656 . . 3_656 0.0 ?
    O6 Tb1 O1 Tb1 . . . 3_656 -63.0(3) ?
    O3 Tb1 O1 Tb1 . . . 3_656 -77.66(14) ?
    O4 Tb1 O1 Tb1 . . . 3_656 -127.80(12) ?
    O2 Tb1 O1 Tb1 . . . 3_656 167.3(2) ?
    O5 Tb1 O1 Tb1 . . . 3_656 41.1(2) ?
    C6 Tb1 O1 Tb1 . . . 3_656 -2.4(4) ?
    C7 Tb1 O1 Tb1 . . . 3_656 -102.37(14) ?
    C4 Tb1 O1 Tb1 . . . 3_656 166.4(3) ?
    O8 Tb1 O2 C4 . . . . 166.2(3) ?
    O7 Tb1 O2 C4 . . . . 80.2(3) ?
    O1 Tb1 O2 C4 3_656 . . . 12.1(3) ?
    O6 Tb1 O2 C4 . . . . -141.7(3) ?
    O3 Tb1 O2 C4 . . . . -64.4(3) ?
    O4 Tb1 O2 C4 . . . . -109.8(3) ?
    O5 Tb1 O2 C4 . . . . 127.0(3) ?
    O1 Tb1 O2 C4 . . . . -1.0(3) ?
    C6 Tb1 O2 C4 . . . . 172.5(3) ?
    C7 Tb1 O2 C4 . . . . -87.6(3) ?
    O8 Tb1 O3 C7 . . . . 15.6(3) ?
    O7 Tb1 O3 C7 . . . . -143.5(3) ?
    O1 Tb1 O3 C7 3_656 . . . -178.2(3) ?
    O6 Tb1 O3 C7 . . . . 78.6(3) ?
    O4 Tb1 O3 C7 . . . . -4.0(2) ?
    O2 Tb1 O3 C7 . . . . -63.2(3) ?
    O5 Tb1 O3 C7 . . . . 108.7(3) ?
    O1 Tb1 O3 C7 . . . . -109.0(3) ?
    C6 Tb1 O3 C7 . . . . 90.2(3) ?
    C4 Tb1 O3 C7 . . . . -85.8(3) ?
    O8 Tb1 O4 C7 . . . . -161.0(3) ?
    O7 Tb1 O4 C7 . . . . 140.1(3) ?
    O1 Tb1 O4 C7 3_656 . . . 10.9(3) ?
    O6 Tb1 O4 C7 . . . . -77.7(3) ?
    O3 Tb1 O4 C7 . . . . 4.0(2) ?
    O2 Tb1 O4 C7 . . . . 121.8(3) ?
    O5 Tb1 O4 C7 . . . . -97.6(3) ?
    O1 Tb1 O4 C7 . . . . 74.1(3) ?
    C6 Tb1 O4 C7 . . . . -89.7(3) ?
    C4 Tb1 O4 C7 . . . . 97.9(3) ?
    O8 Tb1 O5 C6 . . . . 83.6(3) ?
    O7 Tb1 O5 C6 . . . . 169.7(3) ?
    O1 Tb1 O5 C6 3_656 . . . -111.7(3) ?
    O6 Tb1 O5 C6 . . . . -6.8(3) ?
    O3 Tb1 O5 C6 . . . . -44.3(3) ?
    O4 Tb1 O5 C6 . . . . 17.6(3) ?
    O2 Tb1 O5 C6 . . . . 123.0(3) ?
    O1 Tb1 O5 C6 . . . . -149.0(3) ?
    C7 Tb1 O5 C6 . . . . -14.3(3) ?
    C4 Tb1 O5 C6 . . . . 165.6(3) ?
    O8 Tb1 O6 C6 . . . . -70.2(3) ?
    O7 Tb1 O6 C6 . . . . 2.7(4) ?
    O1 Tb1 O6 C6 3_656 . . . 82.8(3) ?
    O3 Tb1 O6 C6 . . . . 153.1(3) ?
    O4 Tb1 O6 C6 . . . . -152.3(3) ?
    O2 Tb1 O6 C6 . . . . -120.7(3) ?
    O5 Tb1 O6 C6 . . . . 7.0(3) ?
    O1 Tb1 O6 C6 . . . . 138.3(3) ?
    C7 Tb1 O6 C6 . . . . -179.7(3) ?
    C4 Tb1 O6 C6 . . . . -163.3(3) ?
    C5 C1 C2 C3 1_455 . . . -171.1(5) ?
    C1 C2 C3 C4 . . . . 171.6(4) ?
    Tb1 O2 C4 O1 . . . . 1.7(5) ?
    Tb1 O2 C4 C3 . . . . -176.4(4) ?
    Tb1 O1 C4 O2 3_656 . . . -155.4(4) ?
    Tb1 O1 C4 O2 . . . . -1.7(4) ?
    Tb1 O1 C4 C3 3_656 . . . 22.7(8) ?
    Tb1 O1 C4 C3 . . . . 176.5(4) ?
    Tb1 O1 C4 Tb1 3_656 . . . -153.8(6) ?
    C2 C3 C4 O2 . . . . 92.4(6) ?
    C2 C3 C4 O1 . . . . -85.7(5) ?
    O8 Tb1 C4 O2 . . . . -13.5(3) ?
    O7 Tb1 C4 O2 . . . . -92.9(3) ?
    O1 Tb1 C4 O2 3_656 . . . -169.2(3) ?
    O6 Tb1 C4 O2 . . . . 75.8(4) ?
    O3 Tb1 C4 O2 . . . . 117.4(3) ?
    O4 Tb1 C4 O2 . . . . 65.0(3) ?
    O5 Tb1 C4 O2 . . . . -88.7(4) ?
    O1 Tb1 C4 O2 . . . . 178.3(5) ?
    C7 Tb1 C4 O2 . . . . 91.2(3) ?
    O8 Tb1 C4 O1 . . . . 168.2(2) ?
    O7 Tb1 C4 O1 . . . . 88.8(3) ?
    O1 Tb1 C4 O1 3_656 . . . 12.5(3) ?
    O6 Tb1 C4 O1 . . . . -102.5(4) ?
    O3 Tb1 C4 O1 . . . . -60.9(2) ?
    O4 Tb1 C4 O1 . . . . -113.3(3) ?
    O2 Tb1 C4 O1 . . . . -178.3(5) ?
    O5 Tb1 C4 O1 . . . . 93.0(3) ?
    C7 Tb1 C4 O1 . . . . -87.1(3) ?
    Tb1 O6 C6 O5 . . . . -12.6(5) ?
    Tb1 O6 C6 C5 . . . . 167.2(4) ?
    Tb1 O5 C6 O6 . . . . 12.0(5) ?
    Tb1 O5 C6 C5 . . . . -167.8(4) ?
    C1 C5 C6 O6 1_655 . . . -0.4(7) ?
    C1 C5 C6 O5 1_655 . . . 179.4(5) ?
    C1 C5 C6 Tb1 1_655 . . . 79.9(19) ?
    O8 Tb1 C6 O6 . . . . 103.9(3) ?
    O7 Tb1 C6 O6 . . . . -177.9(3) ?
    O1 Tb1 C6 O6 3_656 . . . -99.9(3) ?
    O3 Tb1 C6 O6 . . . . -26.1(3) ?
    O4 Tb1 C6 O6 . . . . 27.0(3) ?
    O2 Tb1 C6 O6 . . . . 97.6(4) ?
    O5 Tb1 C6 O6 . . . . -167.6(5) ?
    O1 Tb1 C6 O6 . . . . -97.7(4) ?
    C7 Tb1 C6 O6 . . . . 0.3(3) ?
    O8 Tb1 C6 O5 . . . . -88.5(3) ?
    O7 Tb1 C6 O5 . . . . -10.2(3) ?
    O1 Tb1 C6 O5 3_656 . . . 67.7(3) ?
    O6 Tb1 C6 O5 . . . . 167.6(5) ?
    O3 Tb1 C6 O5 . . . . 141.6(3) ?
    O4 Tb1 C6 O5 . . . . -165.4(3) ?
    O2 Tb1 C6 O5 . . . . -94.8(3) ?
    O1 Tb1 C6 O5 . . . . 69.9(5) ?
    C7 Tb1 C6 O5 . . . . 168.0(3) ?
    O8 Tb1 C6 C5 . . . . 17.0(18) ?
    O7 Tb1 C6 C5 . . . . 95.2(19) ?
    O1 Tb1 C6 C5 3_656 . . . 173.2(19) ?
    O6 Tb1 C6 C5 . . . . -86.9(19) ?
    O3 Tb1 C6 C5 . . . . -113.0(19) ?
    O4 Tb1 C6 C5 . . . . -59.9(19) ?
    O2 Tb1 C6 C5 . . . . 11(2) ?
    O5 Tb1 C6 C5 . . . . 105.5(19) ?
    O1 Tb1 C6 C5 . . . . 175.4(17) ?
    C7 Tb1 C6 C5 . . . . -86.6(19) ?
    Tb1 O3 C7 O4 . . . . 7.2(4) ?
    Tb1 O3 C7 C8 . . . . -170.0(3) ?
    Tb1 O4 C7 O3 . . . . -7.1(4) ?
    Tb1 O4 C7 C8 . . . . 170.2(4) ?
    O8 Tb1 C7 O3 . . . . -167.8(2) ?
    O7 Tb1 C7 O3 . . . . 81.6(4) ?
    O1 Tb1 C7 O3 3_656 . . . 1.8(3) ?
    O6 Tb1 C7 O3 . . . . -93.2(3) ?
    O4 Tb1 C7 O3 . . . . 172.8(4) ?
    O2 Tb1 C7 O3 . . . . 118.4(3) ?
    O5 Tb1 C7 O3 . . . . -86.9(3) ?
    O1 Tb1 C7 O3 . . . . 67.1(2) ?
    C6 Tb1 C7 O3 . . . . -93.3(3) ?
    C4 Tb1 C7 O3 . . . . 93.2(3) ?
    O8 Tb1 C7 O4 . . . . 19.4(3) ?
    O7 Tb1 C7 O4 . . . . -91.2(4) ?
    O1 Tb1 C7 O4 3_656 . . . -171.0(3) ?
    O6 Tb1 C7 O4 . . . . 94.1(3) ?
    O3 Tb1 C7 O4 . . . . -172.8(4) ?
    O2 Tb1 C7 O4 . . . . -54.4(3) ?
    O5 Tb1 C7 O4 . . . . 100.3(3) ?
    O1 Tb1 C7 O4 . . . . -105.7(3) ?
    C6 Tb1 C7 O4 . . . . 93.9(3) ?
    C4 Tb1 C7 O4 . . . . -79.6(3) ?
    O3 C7 C8 C9' . . . . 69.0(8) ?
    O4 C7 C8 C9' . . . . -108.2(8) ?
    O3 C7 C8 C9 . . . . 109.3(6) ?
    O4 C7 C8 C9 . . . . -67.9(6) ?
    C7 C8 C9 C9 . . . 3_757 -65.1(10) ?
    C9' C8 C9 C9 . . . 3_757 30.7(10) ?
    C7 C8 C9' C9' . . . 3_757 68.2(15) ?
    C9 C8 C9' C9' . . . 3_757 -31.4(10) ?
loop_
    _geom_hbond_atom_site_label_D
    _geom_hbond_atom_site_label_H
    _geom_hbond_atom_site_label_A
    _geom_hbond_site_symmetry_A
    _geom_hbond_distance_DH
    _geom_hbond_distance_HA
    _geom_hbond_distance_DA
    _geom_hbond_angle_DHA
    O8 H3 O4 4_565 0.97 1.83 2.764(4) 160
    O8 H4 O5 4_566 0.92 1.78 2.691(4) 170
    O7 H1 O2 4_565 0.91 1.75 2.657(4) 170
    O7 H2 O3 3_656 0.98 1.81 2.682(4) 146
data_global
_journal_date_recd_electronic     2011-02-16
_journal_date_accepted     2011-03-01
_journal_name_full     'Acta Crystallographica, Section E'
_journal_year     2011
_journal_volume     67
_journal_issue      4
_journal_page_first     m412
_journal_page_last     m412
_journal_paper_category     QM
_journal_coeditor_code     PV2390
_publ_contact_author_name     'FeiFei Li'
_publ_contact_author_address
;
Department of Physics and Chemistry
Henan Polytechnic University
Jiaozuo
Henan 454000
People's Republic of China
;
_publ_contact_author_email     'lifeifei@hpu.edu.cn'
_publ_contact_author_fax     ?
_publ_contact_author_phone     ?
_publ_section_title
;
Poly[[tetraaquatris(\m~3~-hexane-1,6-dicarboxylato)diterbium(III)]
0.25-hydrate]
;
loop_
    _publ_author_name
    _publ_author_footnote
    _publ_author_address
    'Li, Fei-Fei' .
;
Department of Physics and Chemistry
Henan Polytechnic University
Jiaozuo
Henan 454000
People's Republic of China
;
    'Zhang, Hui-Ju' .
;
Department of Physics and Chemistry
Henan Polytechnic University
Jiaozuo
Henan 454000
People's Republic of China
;
    'Zhang, Li-Na' .
;
Department of Physics and Chemistry
Henan Polytechnic University
Jiaozuo
Henan 454000
People's Republic of China
;
