# Supplementary material for: Poly[[tetra­aqua­tris­(μ3-hexane-1,6-di­carboxyl­ato)diterbium(III)] 0.25-hydrate]
Source: Acta Crystallogr Sect E Struct Rep Online. 2011 Mar 9;67(Pt 4):m412. doi: 10.1107/S1600536811007719 (PMC3099756; doi:10.1107/S1600536811007719)
Supplement: Supplementary file 2 [file e-67-0m412-Isup2.hkl]

# 
# h,k,l, Fc-squared, Fo-squared, sigma(Fo-squared) and status flag 
# 
data_I
_shelx_title ' I         P 21/c       R = 0.03' 
_shelx_refln_list_code          4 
_shelx_F_calc_maximum      359.35 
_exptl_crystal_F_000       801.00 
_reflns_d_resolution_high  0.8409 
 
loop_ 
 _symmetry_equiv_pos_as_xyz 
 'x, y, z' 
 '-x, y+1/2, -z+1/2' 
 '-x, -y, -z' 
 'x, -y-1/2, z-1/2' 
 
_cell_length_a    11.6030 
_cell_length_b    13.8860 
_cell_length_c     8.9690 
_cell_angle_alpha  90.000 
_cell_angle_beta  111.017 
_cell_angle_gamma  90.000 
 
_shelx_F_squared_multiplier     1.000 
 
loop_ 
 _refln_index_h 
 _refln_index_k 
 _refln_index_l 
 _refln_F_squared_calc 
 _refln_F_squared_meas 
 _refln_F_squared_sigma 
 _refln_observed_status 
   1   0   0    36050.61    33185.37   1762.26 o 
   2   0   0     3115.60     2798.45     93.66 o 
   3   0   0    21235.60    19720.38    620.88 o 
   4   0   0    17690.59    16203.78    515.69 o 
   5   0   0     5729.54     5568.66    207.86 o 
   6   0   0     1477.72     1731.27    144.46 o 
   7   0   0     7547.76     7965.08    269.26 o 
   8   0   0    12820.06    13948.36    484.36 o 
   9   0   0    12238.59    12639.84    419.81 o 
  10   0   0     2459.93     2394.45    138.58 o 
  11   0   0     8957.86     9322.10    330.10 o 
  12   0   0     6392.07     6663.60    250.02 o 
   1   1   0    24269.83    26200.69    680.00 o 
   2   1   0    16604.98    16531.66    374.93 o 
   3   1   0      790.79      725.55     24.36 o 
   4   1   0     5075.85     5243.71    154.91 o 
   5   1   0    15183.81    15383.60    314.78 o 
   6   1   0    13002.89    12994.49    298.03 o 
   7   1   0     5304.74     5856.44    145.45 o 
   8   1   0       48.41       63.33     28.84 o 
   9   1   0     6767.67     7058.28    219.29 o 
  10   1   0     4020.23     4002.00    113.59 o 
  11   1   0      215.28      197.01     42.44 o 
  12   1   0      487.91      509.46     51.68 o 
   0   2   0     8988.80     8981.06    287.28 o 
   1   2   0        5.50       19.90      5.16 o 
   2   2   0      933.69     1027.19     60.42 o 
   3   2   0      826.73      894.49     25.08 o 
   4   2   0     1745.09     1689.77     81.70 o 
   5   2   0     2848.88     2805.49    135.86 o 
   6   2   0      137.09      116.07     18.06 o 
   7   2   0      132.08       78.39     24.96 o 
   8   2   0      880.87      866.59     42.88 o 
   9   2   0      231.52      148.58     35.85 o 
  10   2   0      205.10      150.67     39.04 o 
  11   2   0      360.42      333.09     46.86 o 
  12   2   0      202.45      108.86     48.17 o 
   1   3   0    22144.54    21851.84    400.66 o 
   2   3   0    17041.60    16506.42    406.23 o 
   3   3   0     6737.36     7153.38    198.77 o 
   4   3   0       21.67       34.24     12.03 o 
   5   3   0    18525.87    18094.89    396.73 o 
   6   3   0    22588.10    21784.57    500.52 o 
   7   3   0     7966.64     7702.66    165.75 o 
   8   3   0      397.23      481.77     70.39 o 
   9   3   0    16463.03    16184.64    375.26 o 
  10   3   0    11718.89    12119.94    357.20 o 
  11   3   0     1055.76     1139.73     72.46 o 
  12   3   0      650.49      633.87     57.98 o 
   0   4   0    78049.21    71522.00   2459.71 o 
   1   4   0    15196.33    14770.22    299.05 o 
   2   4   0      579.48      613.53     17.39 o 
   3   4   0    12440.88    12209.56    228.95 o 
   4   4   0    27380.71    27477.67    736.46 o 
   5   4   0     9627.45     9378.70    198.53 o 
   6   4   0       56.66       51.69     22.27 o 
   7   4   0    11619.88    11609.71    274.44 o 
   8   4   0    14963.02    14498.94    335.39 o 
   9   4   0     7766.04     7663.26    189.86 o 
  10   4   0     1037.42     1135.24     67.93 o 
  11   4   0     7646.81     7338.72    249.86 o 
  12   4   0     5265.12     5392.55    155.86 o 
   1   5   0     2505.77     2582.38     57.82 o 
   2   5   0     2518.08     2329.36     48.69 o 
   3   5   0      298.09      307.41     17.71 o 
   4   5   0      218.85      212.37     17.84 o 
   5   5   0      445.33      459.59     24.23 o 
   6   5   0     1149.46     1082.34     42.01 o 
   7   5   0     1500.10     1581.96    128.50 o 
   8   5   0      513.81      410.14     45.38 o 
   9   5   0      784.24      733.43     45.92 o 
  10   5   0      738.57      723.81     68.75 o 
  11   5   0       25.22       31.85     41.83 o 
  12   5   0      307.77      224.16     53.96 o 
   0   6   0     2027.73     1769.08     61.56 o 
   1   6   0     4187.19     3832.32     83.89 o 
   2   6   0     1027.67     1107.81     31.65 o 
   3   6   0    10202.13    10681.77    201.93 o 
   4   6   0    19219.42    19349.77    361.83 o 
   5   6   0     5038.45     5251.44    117.59 o 
   6   6   0      195.18      239.19     41.69 o 
   7   6   0     3467.11     3218.63     90.63 o 
   8   6   0     5775.93     5555.02    165.73 o 
   9   6   0      401.39      385.06     49.51 o 
  10   6   0      181.16       91.06     46.98 o 
  11   6   0     1741.09     1602.02    104.51 o 
  12   6   0     1508.12     1432.75     74.54 o 
   1   7   0    29477.61    27214.69    697.98 o 
   2   7   0    32787.96    31702.96    701.05 o 
   3   7   0    12619.12    12809.52    241.68 o 
   4   7   0        2.40       10.97     15.30 o 
   5   7   0    12926.51    13364.37    281.67 o 
   6   7   0    10434.32    10444.63    248.66 o 
   7   7   0     2238.04     2287.03     71.82 o 
   8   7   0      525.48      506.03     57.03 o 
   9   7   0     9512.81     9369.74    265.51 o 
  10   7   0    11516.25    11066.23    343.05 o 
  11   7   0     1559.09     1329.41    196.87 o 
   0   8   0    26899.05    25459.65    680.61 o 
   1   8   0     3621.20     3400.41     77.63 o 
   2   8   0     3488.77     3538.18    126.74 o 
   3   8   0     9906.37    10139.97    194.35 o 
   4   8   0    10255.77    11056.48    232.04 o 
   5   8   0     3098.31     3212.69    101.52 o 
   6   8   0       29.95       19.95     32.30 o 
   7   8   0     1702.92     1674.17     72.60 o 
   8   8   0     4689.74     4981.53    156.14 o 
   9   8   0     3018.70     2919.89    135.74 o 
  10   8   0      208.60      171.02     72.75 o 
  11   8   0     2731.12     2571.74    109.60 o 
   1   9   0      160.25      134.45     20.65 o 
   2   9   0      782.39      730.69     55.48 o 
   3   9   0     1237.19     1243.03     45.63 o 
   4   9   0       31.00       17.58     20.55 o 
   5   9   0      746.50      737.63     35.21 o 
   6   9   0      134.07      117.19     36.67 o 
   7   9   0       27.73       12.71     38.92 o 
   8   9   0       11.54        0.00     44.53 o 
   9   9   0       40.31       41.49     57.89 o 
  10   9   0       89.57       49.33     70.71 o 
   0  10   0    11206.05    10378.72    348.07 o 
   1  10   0     6620.95     6406.47    268.89 o 
   2  10   0      125.00      144.15     29.06 o 
   3  10   0     7115.76     7352.37    180.71 o 
   4  10   0    15539.69    15828.37    369.31 o 
   5  10   0     3863.57     4063.00     98.91 o 
   6  10   0      991.64     1033.16     79.28 o 
   7  10   0     5166.60     5348.52    165.80 o 
   8  10   0     8074.22     7951.44    233.46 o 
   9  10   0     1633.48     1589.25    119.62 o 
  10  10   0      183.76      167.86     76.66 o 
   1  11   0     7668.90     7022.84    174.27 o 
   2  11   0    10781.78    10334.24    247.50 o 
   3  11   0     4560.35     4614.67    123.08 o 
   4  11   0        6.26       45.67     30.31 o 
   5  11   0     6965.32     7659.68    190.84 o 
   6  11   0    10563.24    10860.61    374.59 o 
   7  11   0     2614.16     2659.58    235.32 o 
   8  11   0      809.52      791.16    207.21 o 
   9  11   0     6633.70     7647.79    386.96 o 
   0  12   0     3369.95     3054.91    127.52 o 
   1  12   0     1148.89     1168.87     50.38 o 
   2  12   0      312.23      253.38     32.61 o 
   3  12   0     1389.42     1493.62     58.25 o 
   4  12   0      795.48      828.42     60.19 o 
   5  12   0      595.49      646.89     47.70 o 
   6  12   0      210.74      137.77     71.90 o 
   7  12   0      110.10      116.15     59.03 o 
   8  12   0      899.59      861.64     88.22 o 
   1  13   0      755.03      699.32     44.42 o 
   2  13   0     2159.66     2104.68    117.18 o 
   3  13   0     1786.17     1933.04    113.41 o 
   4  13   0       64.69       15.03     35.68 o 
   5  13   0     1788.98     1889.32    118.88 o 
   6  13   0     3239.50     3519.38    157.84 o 
   7  13   0      536.56      513.20    110.47 o 
   0  14   0    10748.96     9936.05    347.78 o 
   1  14   0     6076.20     5844.14    157.09 o 
   2  14   0       18.92       21.10     36.71 o 
   3  14   0     4443.54     4919.42    138.46 o 
   4  14   0     6659.77     7477.30    323.99 o 
   5  14   0     2767.19     2879.27    107.13 o 
   6  14   0       43.42       46.12     62.63 o 
   1  15   0     2214.53     2174.70     81.02 o 
   2  15   0     2959.24     3008.05    181.55 o 
   3  15   0      902.65      974.97     60.43 o 
   4  15   0       15.29        0.00     43.78 o 
   5  15   0     2102.86     2231.58     97.15 o 
   0  16   0      118.50      112.74     65.12 o 
   1  16   0       21.82        1.42     44.75 o 
   2  16   0       18.25        0.00     45.47 o 
   3  16   0       79.37       36.62     47.71 o 
 -13   1   1     2006.45     1761.14    121.57 o 
 -12   1   1     4894.26     4689.12    149.45 o 
 -11   1   1     3527.82     3588.24    107.64 o 
 -10   1   1       84.23       50.27     33.75 o 
  -9   1   1    10739.56    11201.63    264.51 o 
  -8   1   1     8374.58     8596.22    206.05 o 
  -7   1   1     3103.26     3177.31    160.24 o 
  -6   1   1      461.15      473.42     24.31 o 
  -5   1   1    19218.22    18832.15    382.49 o 
  -4   1   1    35158.00    34832.31    641.06 o 
  -3   1   1     9004.86     9477.65    176.76 o 
  -2   1   1     5745.01     5436.22    147.60 o 
  -1   1   1    45706.06    45146.06   1250.10 o 
   0   1   1    55941.68    53908.89   1701.18 o 
   1   1   1     7823.94     7504.56    171.33 o 
   2   1   1     1822.30     1904.25     42.91 o 
   3   1   1     7073.48     6828.85    174.92 o 
   4   1   1    24268.54    24095.42    485.05 o 
   5   1   1     1266.68     1223.50     36.40 o 
   6   1   1     2093.11     1925.80     54.95 o 
   7   1   1    11647.73    11604.61    461.74 o 
   8   1   1     4062.02     4150.76    137.38 o 
   9   1   1      220.81      135.97     36.41 o 
  10   1   1     3033.02     3091.97     97.67 o 
  11   1   1     6407.87     6454.76    170.75 o 
  12   1   1     3091.34     2891.30    100.13 o 
 -13   2   1     3518.91     3448.82    112.06 o 
 -12   2   1       12.01       13.55     44.01 o 
 -11   2   1     3883.11     4017.84    116.83 o 
 -10   2   1    12742.16    12811.46    319.46 o 
  -9   2   1     7827.44     7604.14    273.80 o 
  -8   2   1     2012.82     1984.96     64.49 o 
  -7   2   1    15833.62    15007.86    309.97 o 
  -6   2   1    29591.36    29038.84    586.26 o 
  -5   2   1    18339.17    18191.64    369.13 o 
  -4   2   1     2488.02     2637.73     91.33 o 
  -3   2   1    28744.77    28345.37    754.71 o 
  -2   2   1    32787.85    37487.87   1644.85 o 
  -1   2   1     5573.22     6062.92    245.34 o 
   0   2   1    16493.03    16698.79    407.77 o 
   1   2   1    37824.80    38849.51    713.19 o 
   2   2   1    18108.47    18575.29    380.21 o 
   3   2   1     5143.93     5080.94    108.18 o 
   4   2   1    10052.47    10100.63    405.13 o 
   5   2   1    41598.69    38526.47    877.07 o 
   6   2   1    21887.63    20724.11    421.86 o 
   7   2   1     1390.36     1261.88     49.77 o 
   8   2   1     2906.08     2965.07    138.50 o 
   9   2   1    17722.68    17945.79    433.24 o 
  10   2   1     8330.04     8301.88    207.76 o 
  11   2   1      186.14      170.78     45.11 o 
  12   2   1     1829.56     1832.17     80.48 o 
 -13   3   1      845.57      816.94     62.72 o 
 -12   3   1     2014.15     2029.26     81.70 o 
 -11   3   1     1353.56     1091.01     95.08 o 
 -10   3   1      132.22      117.81     36.39 o 
  -9   3   1     8298.83     8475.64    454.09 o 
  -8   3   1     5574.94     5272.73    134.45 o 
  -7   3   1     2585.61     2602.99     67.31 o 
  -6   3   1        4.99        7.71     15.87 o 
  -5   3   1     7845.39     7878.61    167.70 o 
  -4   3   1      262.56      212.88     14.68 o 
  -3   3   1     1058.41     1178.86     49.91 o 
  -2   3   1     1536.22     1606.99     51.45 o 
  -1   3   1      594.92      589.71     18.51 o 
   0   3   1    51484.11    48522.09   1335.06 o 
   1   3   1     1369.93     1462.58     46.38 o 
   2   3   1      279.51      294.72     11.90 o 
   3   3   1     6219.43     6086.52    129.39 o 
   4   3   1    11364.62    11572.50    281.81 o 
   5   3   1      392.40      358.07     43.59 o 
   6   3   1     3163.40     3036.28    107.93 o 
   7   3   1     4637.38     4362.68    236.62 o 
   8   3   1     1058.76     1052.84     53.21 o 
   9   3   1      755.06      670.68     60.00 o 
  10   3   1      844.69      769.96     64.33 o 
  11   3   1     1549.27     1593.80     90.38 o 
  12   3   1      581.51      615.27     58.94 o 
 -12   4   1       14.69       19.90     45.85 o 
 -11   4   1     1251.07     1151.57     61.33 o 
 -10   4   1     5128.22     5201.51    138.84 o 
  -9   4   1     1702.23     1759.03     63.84 o 
  -8   4   1       44.52       57.94     24.20 o 
  -7   4   1      258.44      284.86     36.04 o 
  -6   4   1     2295.80     2247.17     60.52 o 
  -5   4   1     3187.47     3012.26     70.51 o 
  -4   4   1      850.08      998.85     31.90 o 
  -3   4   1     4622.32     4994.85    141.62 o 
  -2   4   1     5558.47     5380.61    103.01 o 
  -1   4   1     2409.58     2330.44     47.13 o 
   0   4   1     3331.79     3180.53    161.00 o 
   1   4   1     9944.01    10025.00    222.98 o 
   2   4   1     2884.43     2909.79     58.69 o 
   3   4   1      658.13      714.74     33.56 o 
   4   4   1     1196.87     1262.77     35.99 o 
   5   4   1    10031.78    10102.50    213.31 o 
   6   4   1     3654.93     3716.53     98.78 o 
   7   4   1       14.95        0.00     33.21 o 
   8   4   1     1039.63      979.85     53.78 o 
   9   4   1     1641.97     1552.89    106.37 o 
  10   4   1      908.60      967.42     98.69 o 
  11   4   1       43.40       28.25     46.41 o 
 -12   5   1     5652.71     5559.99    154.36 o 
 -11   5   1     4175.05     3938.31    129.07 o 
 -10   5   1       22.07       25.17     34.90 o 
  -9   5   1    13415.91    13176.58    356.87 o 
  -8   5   1    17799.31    18149.43    421.87 o 
  -7   5   1     5705.85     5457.10    206.73 o 
  -6   5   1      164.49      207.72     24.69 o 
  -5   5   1    25540.18    26491.94    543.97 o 
  -4   5   1    33596.02    34176.28    697.75 o 
  -3   5   1     5891.95     6097.18    171.50 o 
  -2   5   1       38.66       34.22      9.29 o 
  -1   5   1    20952.25    19612.05    363.56 o 
   0   5   1    54792.61    48726.10   1997.92 o 
   1   5   1     3103.28     3090.61     77.19 o 
   2   5   1     7943.17     8209.65    155.88 o 
   3   5   1    32607.56    31667.16    585.06 o 
   4   5   1    34894.57    35106.70    751.02 o 
   5   5   1     1721.26     1827.38     49.42 o 
   6   5   1     8903.21     9020.40    216.28 o 
   7   5   1    11070.89    10962.53    386.63 o 
   8   5   1     7967.96     7699.62    291.39 o 
   9   5   1      269.31      279.95     40.29 o 
  10   5   1     3932.51     3673.20    141.61 o 
  11   5   1     5955.83     5944.62    273.80 o 
 -12   6   1       28.56       11.61     47.37 o 
 -11   6   1     2284.26     2346.58     88.11 o 
 -10   6   1     4686.20     4979.90    157.94 o 
  -9   6   1     3773.71     3723.86    130.19 o 
  -8   6   1       62.96       54.73     30.65 o 
  -7   6   1     5029.13     4868.71    138.12 o 
  -6   6   1    12210.85    12633.48    350.58 o 
  -5   6   1     6402.69     6641.12    222.90 o 
  -4   6   1     3464.96     3729.00     76.77 o 
  -3   6   1    27185.43    27558.04    508.97 o 
  -2   6   1    35728.55    34578.48    636.89 o 
  -1   6   1    10469.58    10423.67    215.91 o 
   0   6   1     4716.01     4515.46    110.09 o 
   1   6   1    24250.56    23640.43    554.87 o 
   2   6   1    13525.81    13307.72    274.04 o 
   3   6   1      510.98      524.14     21.33 o 
   4   6   1     3696.92     3590.85    103.70 o 
   5   6   1    12473.24    12746.83    267.19 o 
   6   6   1     7224.26     7322.60    283.99 o 
   7   6   1      820.90      849.89     43.97 o 
   8   6   1     1830.82     1798.36    115.43 o 
   9   6   1    10251.98     9604.16    345.27 o 
  10   6   1     4892.10     4591.74    177.00 o 
  11   6   1       31.60       24.02     50.35 o 
 -12   7   1        9.30        0.00     52.56 o 
 -11   7   1        3.10        0.00     42.57 o 
 -10   7   1        3.80       17.63     39.12 o 
  -9   7   1      311.10      388.84     48.73 o 
  -8   7   1       33.04        0.00     31.85 o 
  -7   7   1      200.31      206.45     32.59 o 
  -6   7   1       60.92       65.36     23.01 o 
  -5   7   1       17.44       46.39     19.36 o 
  -4   7   1       35.63       27.90     15.53 o 
  -3   7   1      462.33      551.16     21.16 o 
  -2   7   1      304.87      321.92     24.41 o 
  -1   7   1      148.90      178.70     18.55 o 
   0   7   1     1836.35     1872.03     55.96 o 
   1   7   1       11.64        0.00     15.73 o 
   2   7   1      691.34      731.00     43.77 o 
   3   7   1      493.49      548.06     22.66 o 
   4   7   1       66.23       50.30     16.72 o 
   5   7   1        1.77        2.21     22.79 o 
   6   7   1       90.01       47.52     27.37 o 
   7   7   1       41.27       26.90     31.09 o 
   8   7   1      343.36      358.79     60.42 o 
   9   7   1       21.33       48.13     60.50 o 
  10   7   1        0.39       11.05     49.95 o 
  11   7   1      147.45       12.73     57.94 o 
 -11   8   1     2129.22     2156.99    113.07 o 
 -10   8   1     4863.12     5003.23    196.36 o 
  -9   8   1     1634.88     1677.07     77.71 o 
  -8   8   1       31.00       64.35     36.04 o 
  -7   8   1     3332.34     3428.46     98.34 o 
  -6   8   1     9471.30     9598.49    207.73 o 
  -5   8   1     3487.73     3519.37    112.16 o 
  -4   8   1     2720.42     2924.20     64.41 o 
  -3   8   1    12707.90    12541.78    237.02 o 
  -2   8   1    11265.22    10796.03    224.84 o 
  -1   8   1     2988.65     2752.41     81.66 o 
   0   8   1     3777.45     3473.71     79.76 o 
   1   8   1    13520.55    13019.25    305.22 o 
   2   8   1     9143.22     8918.13    211.56 o 
   3   8   1     2269.62     2320.09     68.03 o 
   4   8   1      180.89      164.28     22.19 o 
   5   8   1     5794.36     5824.26    168.41 o 
   6   8   1     5102.22     5405.81    160.58 o 
   7   8   1      813.27      996.64    100.65 o 
   8   8   1     2190.97     2068.19    147.73 o 
   9   8   1     6813.67     6405.70    240.55 o 
  10   8   1     2994.03     2647.35    144.46 o 
 -11   9   1     2817.81     2702.93    112.19 o 
 -10   9   1      243.25      277.23     71.42 o 
  -9   9   1     6414.39     6769.07    246.20 o 
  -8   9   1    12214.82    12246.53    338.54 o 
  -7   9   1     3605.48     3980.34    129.70 o 
  -6   9   1      997.81      972.08     67.31 o 
  -5   9   1    14397.55    14915.82    311.24 o 
  -4   9   1    21407.05    22197.71    455.81 o 
  -3   9   1     5435.17     5447.25    136.42 o 
  -2   9   1      853.15      792.99     39.28 o 
  -1   9   1    16386.32    15120.86    313.56 o 
   0   9   1    13544.10    12294.90    321.38 o 
   1   9   1     2310.57     2350.19    123.59 o 
   2   9   1     2883.96     2926.56     97.18 o 
   3   9   1    15023.67    15513.15    360.31 o 
   4   9   1    14775.94    15058.16    350.43 o 
   5   9   1     1874.62     2145.08     84.07 o 
   6   9   1     2905.78     3012.17    103.75 o 
   7   9   1    10494.67    11255.32    314.90 o 
   8   9   1     8905.47     9139.66    325.52 o 
   9   9   1      257.72      390.41     76.46 o 
  10   9   1     2143.87     1780.32    149.69 o 
 -10  10   1     3581.76     3327.24    154.74 o 
  -9  10   1     1538.93     1407.68    113.74 o 
  -8  10   1       65.19       53.43     46.99 o 
  -7  10   1     1664.63     1855.83     81.48 o 
  -6  10   1     1541.13     1472.99     83.38 o 
  -5  10   1      819.44      941.27     71.14 o 
  -4  10   1      934.75      975.93     44.85 o 
  -3  10   1     3129.24     3129.10     88.92 o 
  -2  10   1     2509.46     2545.35     75.14 o 
  -1  10   1      213.19      192.33     24.67 o 
   0  10   1      534.53      565.97     42.27 o 
   1  10   1     2811.02     2692.12    156.32 o 
   2  10   1     2624.86     2726.02     95.86 o 
   3  10   1      667.77      654.10     37.98 o 
   4  10   1      422.28      382.29     37.93 o 
   5  10   1     5987.77     6193.61    179.38 o 
   6  10   1     4034.07     4125.75    133.29 o 
   7  10   1      177.85      168.36     48.26 o 
   8  10   1      595.34      670.63     74.41 o 
   9  10   1     1723.34     1867.45    126.16 o 
  -9  11   1       60.29       38.72     69.04 o 
  -8  11   1     1022.31      965.16     82.42 o 
  -7  11   1     1208.77     1175.72     83.73 o 
  -6  11   1       35.32        0.00     48.37 o 
  -5  11   1      732.77      780.68     43.95 o 
  -4  11   1     1647.28     1753.92     63.46 o 
  -3  11   1      791.11      867.87     52.70 o 
  -2  11   1      207.82      176.80     28.09 o 
  -1  11   1     2919.59     2644.67     85.10 o 
   0  11   1     1337.04     1283.02     50.51 o 
   1  11   1      127.71      115.68     26.08 o 
   2  11   1      512.53      504.78     47.93 o 
   3  11   1     2321.92     2464.05     77.26 o 
   4  11   1      582.80      517.46     58.56 o 
   5  11   1        3.49       13.64     37.61 o 
   6  11   1      407.90      417.51    134.65 o 
   7  11   1     1287.59     1384.95     76.04 o 
   8  11   1     1520.78     1810.54    108.54 o 
   9  11   1       21.96       16.74     96.09 o 
  -9  12   1     1693.20     1871.22    115.79 o 
  -8  12   1      110.79      137.33     66.80 o 
  -7  12   1     4266.12     4786.14    304.60 o 
  -6  12   1     8631.75     8783.53    488.28 o 
  -5  12   1     4906.49     5209.27    156.91 o 
  -4  12   1      322.10      255.18     36.11 o 
  -3  12   1     6642.32     6805.23    173.13 o 
  -2  12   1     8556.78     8237.10    203.81 o 
  -1  12   1     1373.11     1180.42     71.89 o 
   0  12   1     3118.22     2770.15     84.48 o 
   1  12   1    13215.73    12657.74    301.60 o 
   2  12   1    10101.47    10015.97    353.42 o 
   3  12   1     1699.16     1658.34     62.84 o 
   4  12   1     1696.47     1769.92     66.01 o 
   5  12   1     9859.85     9860.92    275.09 o 
   6  12   1     5603.11     5656.50    266.69 o 
   7  12   1      136.30       65.37     68.48 o 
   8  12   1     2549.01     2456.44    172.57 o 
  -8  13   1     3288.97     3223.54    222.90 o 
  -7  13   1      611.40      650.73     80.41 o 
  -6  13   1      349.55      373.51     51.24 o 
  -5  13   1     5168.84     5293.52    144.11 o 
  -4  13   1    10793.94    11252.52    274.14 o 
  -3  13   1     2935.67     3018.90     94.32 o 
  -2  13   1      453.84      511.79     52.47 o 
  -1  13   1     9773.32     9166.11    226.53 o 
   0  13   1     7917.13     7007.39    178.74 o 
   1  13   1     1836.38     1767.08     65.45 o 
   2  13   1      608.52      543.10     43.06 o 
   3  13   1     3881.17     4056.99    115.63 o 
   4  13   1     4827.48     4776.94    133.18 o 
   5  13   1      340.43      311.95     48.06 o 
   6  13   1     2069.61     2188.44    183.02 o 
   7  13   1     4067.59     4242.41    185.20 o 
  -7  14   1        3.77       34.73     72.24 o 
  -6  14   1       79.31       50.97     52.40 o 
  -5  14   1      318.38      293.12     68.39 o 
  -4  14   1       24.30       53.29     40.07 o 
  -3  14   1      177.54      158.06     39.19 o 
  -2  14   1      108.43      108.49     37.93 o 
  -1  14   1       16.31        0.00     35.55 o 
   0  14   1      579.21      472.70     42.88 o 
   1  14   1      576.63      498.49     44.48 o 
   2  14   1      126.31       70.26     38.57 o 
   3  14   1        2.78       22.73     38.94 o 
   4  14   1       18.86       27.95     39.52 o 
   5  14   1       12.75        9.57     46.66 o 
   6  14   1      103.39       56.21     72.87 o 
  -5  15   1     2116.66     2343.58    132.27 o 
  -4  15   1     3324.95     3590.09    147.12 o 
  -3  15   1      706.91      785.59     54.70 o 
  -2  15   1      576.17      574.98     50.56 o 
  -1  15   1     3822.38     3690.52    113.76 o 
   0  15   1     2983.96     2712.42     91.47 o 
   1  15   1      449.68      448.73     47.45 o 
   2  15   1      207.38      180.68     43.27 o 
   3  15   1     1802.32     1902.99     93.40 o 
   4  15   1     2706.52     2645.79    194.08 o 
  -3  16   1     4744.36     4936.48    168.14 o 
  -2  16   1     4868.62     4563.89    135.70 o 
  -1  16   1      502.58      484.34     60.19 o 
   0  16   1     1298.32     1249.78    112.08 o 
   1  16   1     4494.96     4409.11    131.15 o 
   2  16   1     3560.37     3712.95    167.18 o 
 -13   0   2     6315.18     6335.95    264.08 o 
 -12   0   2     5147.22     5038.39    198.25 o 
 -11   0   2      700.90      753.31     83.01 o 
 -10   0   2      414.56      341.06     53.23 o 
  -9   0   2    20473.44    20117.71    649.92 o 
  -8   0   2    15186.96    14306.25    467.05 o 
  -7   0   2     7599.00     6742.94    264.08 o 
  -6   0   2     3984.13     3883.71    174.95 o 
  -5   0   2   129133.52   129020.38   3347.96 o 
  -4   0   2    44839.59    43499.13   1328.59 o 
  -3   0   2      449.14      564.37     22.65 o 
  -2   0   2    19945.68    21212.89    552.55 o 
  -1   0   2     3426.13     4174.25    196.10 o 
   0   0   2    46435.96    47170.50   2219.82 o 
   1   0   2      111.21       57.52     18.30 o 
   2   0   2    13035.15    12295.81    389.70 o 
   3   0   2    33830.04    32640.25   1022.62 o 
   4   0   2    32298.41    34525.98   1085.40 o 
   5   0   2     1592.30     1727.01     59.61 o 
   6   0   2    19575.14    19834.03   1177.89 o 
   7   0   2    14321.51    12987.75   1137.36 o 
   8   0   2     1918.45     1985.34    101.67 o 
   9   0   2      527.17      548.02     68.33 o 
  10   0   2     8660.89     9704.96    340.73 o 
  11   0   2     8804.57     9421.25    337.10 o 
 -13   1   2      243.45      185.90     49.36 o 
 -12   1   2      820.21      758.89     54.35 o 
 -11   1   2     3324.23     3149.46    107.37 o 
 -10   1   2     2956.31     2827.23     88.48 o 
  -9   1   2     1272.93     1296.52     55.07 o 
  -8   1   2      857.66      830.30     36.50 o 
  -7   1   2     7351.06     7288.86    171.57 o 
  -6   1   2    11270.77    10921.97    207.54 o 
  -5   1   2      951.43      913.39     25.66 o 
  -4   1   2    10848.12    10552.12    197.81 o 
  -3   1   2    22677.13    21960.56    404.72 o 
  -2   1   2    14635.15    14251.06    292.04 o 
  -1   1   2      272.74      268.35     10.38 o 
   0   1   2    14936.54    15177.23    388.46 o 
   1   1   2    30743.34    30700.46   1016.44 o 
   2   1   2    18295.65    18457.18    420.35 o 
   3   1   2      216.64      244.78     23.30 o 
   4   1   2    15352.95    15811.54    322.97 o 
   5   1   2    11586.30    11779.40    224.30 o 
   6   1   2      618.17      550.84     36.80 o 
   7   1   2      806.61      826.24     45.09 o 
   8   1   2     2720.86     2726.04    162.74 o 
   9   1   2     5447.08     5513.37    209.26 o 
  10   1   2     2139.43     2147.11     82.04 o 
  11   1   2        2.87        0.00     48.72 o 
 -13   2   2      263.96      237.86     51.58 o 
 -12   2   2      102.56       15.51     41.80 o 
 -11   2   2        2.20        9.87     39.31 o 
 -10   2   2      194.17      209.88     37.20 o 
  -9   2   2     1004.30      978.13     65.85 o 
  -8   2   2      729.80      715.40     34.64 o 
  -7   2   2      296.55      298.41     25.03 o 
  -6   2   2      703.69      710.93     28.20 o 
  -5   2   2     5883.09     6035.98    138.96 o 
  -4   2   2     1464.45     1503.38     47.97 o 
  -3   2   2     3280.87     3358.82     81.59 o 
  -2   2   2      842.33      887.80     33.06 o 
  -1   2   2      666.66      834.56     52.08 o 
   0   2   2     1817.31     1937.80     68.87 o 
   1   2   2      486.19      538.93     30.74 o 
   2   2   2     4577.09     5176.37    122.09 o 
   3   2   2       23.67       16.20     11.21 o 
   4   2   2      507.70      566.43     32.72 o 
   5   2   2        7.64       12.92     19.84 o 
   6   2   2     1800.54     1779.06    112.27 o 
   7   2   2      472.29      424.19     37.96 o 
   8   2   2      882.15      748.45     48.57 o 
   9   2   2      109.74       61.74     40.45 o 
  10   2   2     1293.35     1253.34     65.93 o 
  11   2   2      532.25      528.07     65.45 o 
 -13   3   2      786.33      757.23     61.07 o 
 -12   3   2     1261.44      959.71     59.27 o 
 -11   3   2     7790.85     7756.98    195.13 o 
 -10   3   2     9436.94     9452.37    233.98 o 
  -9   3   2     1240.59     1203.24     52.35 o 
  -8   3   2     3435.93     3608.59     88.33 o 
  -7   3   2    15231.13    15238.21    313.94 o 
  -6   3   2    16259.95    15608.05    319.56 o 
  -5   3   2      284.47      336.00     42.27 o 
  -4   3   2    23736.79    24415.73    554.89 o 
  -3   3   2    23123.20    22690.41    515.40 o 
  -2   3   2     9278.50     8547.28    221.58 o 
  -1   3   2      954.03      880.14     22.34 o 
   0   3   2    15088.04    14782.46    380.33 o 
   1   3   2    32850.83    32207.56    724.35 o 
   2   3   2    25907.67    25719.14    525.37 o 
   3   3   2      137.82      172.72     14.34 o 
   4   3   2    21817.72    22535.51    464.38 o 
   5   3   2    30601.91    30616.25    699.20 o 
   6   3   2     5805.49     5696.36    144.20 o 
   7   3   2       28.18       16.26     31.39 o 
   8   3   2     4333.89     4042.17    146.05 o 
   9   3   2     9227.33     9073.67    266.25 o 
  10   3   2     2831.09     2707.16     93.77 o 
  11   3   2      132.90      154.27     51.61 o 
 -13   4   2     5336.95     5311.78    201.71 o 
 -12   4   2     5679.91     5411.91    148.63 o 
 -11   4   2     1492.25     1353.55    123.17 o 
 -10   4   2     1391.13     1409.41     60.87 o 
  -9   4   2    18603.73    18293.03    419.07 o 
  -8   4   2    16631.18    16679.66    344.33 o 
  -7   4   2     2268.44     2270.62     65.38 o 
  -6   4   2     5786.73     6167.46    135.06 o 
  -5   4   2    34890.25    37559.89    921.21 o 
  -4   4   2     9714.41    10395.14    441.54 o 
  -3   4   2      159.54      213.99     13.84 o 
  -2   4   2     8556.89     7922.51    149.81 o 
  -1   4   2     8920.21     7932.24    149.63 o 
   0   4   2    16408.54    16431.27    333.96 o 
   1   4   2     1136.57     1184.33     35.46 o 
   2   4   2    15760.60    15452.71    315.40 o 
   3   4   2    34583.85    36012.52    736.22 o 
   4   4   2    24159.74    25467.25    522.70 o 
   5   4   2      523.62      491.84     37.93 o 
   6   4   2    10295.83     9963.88    238.87 o 
   7   4   2    14386.20    12566.40    603.76 o 
   8   4   2     1424.70     1243.49     76.04 o 
   9   4   2      360.58      290.02     45.50 o 
  10   4   2     4143.03     4350.22    194.54 o 
  11   4   2     5905.26     5944.22    167.26 o 
 -12   5   2      118.69       91.80     47.32 o 
 -11   5   2      194.88      249.58     69.44 o 
 -10   5   2       85.91       67.16     37.62 o 
  -9   5   2      247.76      308.57     35.53 o 
  -8   5   2      534.06      515.56     37.57 o 
  -7   5   2     3031.79     2849.33    104.16 o 
  -6   5   2     1332.97     1468.60     44.16 o 
  -5   5   2      166.68      233.56     34.56 o 
  -4   5   2     5146.00     5776.83    156.60 o 
  -3   5   2     5450.67     5732.10    111.63 o 
  -2   5   2     1602.40     1454.90     34.10 o 
  -1   5   2      134.67      160.32     10.49 o 
   0   5   2      202.73      320.21     20.19 o 
   1   5   2      356.77      314.20     23.59 o 
   2   5   2     1368.35     1339.23     35.74 o 
   3   5   2     1168.03     1248.50     36.02 o 
   4   5   2      606.11      636.87     26.14 o 
   5   5   2     1666.27     1828.20     74.16 o 
   6   5   2      428.75      411.01     32.82 o 
   7   5   2      717.63      617.06     49.66 o 
   8   5   2      970.85      882.69     59.08 o 
   9   5   2     1300.07     1343.21     67.92 o 
  10   5   2      448.60      382.24     53.16 o 
  11   5   2        0.92        0.00     54.24 o 
 -12   6   2     2237.32     2277.57    136.05 o 
 -11   6   2      882.52      829.82     56.72 o 
 -10   6   2     1357.32     1475.26    117.93 o 
  -9   6   2     3622.98     3748.46    147.37 o 
  -8   6   2     4427.08     4577.40    258.89 o 
  -7   6   2      536.05      605.86     35.76 o 
  -6   6   2     1783.58     1974.51     98.62 o 
  -5   6   2     4973.45     5181.64    239.18 o 
  -4   6   2     6156.75     6078.23    202.37 o 
  -3   6   2      887.72      830.10     40.63 o 
  -2   6   2     2134.40     2127.66     51.50 o 
  -1   6   2    28115.85    26310.23    640.01 o 
   0   6   2     8032.33     7908.88    185.89 o 
   1   6   2       75.81      113.99     17.07 o 
   2   6   2     3814.53     3588.74     79.90 o 
   3   6   2     8584.72     8970.82    188.53 o 
   4   6   2     1433.07     1488.55     43.28 o 
   5   6   2      941.94     1074.77     86.66 o 
   6   6   2     4114.19     4173.81    112.67 o 
   7   6   2     3849.46     3707.76    121.86 o 
   8   6   2     2185.33     2140.07    104.15 o 
   9   6   2      260.96      178.17     44.11 o 
  10   6   2     1849.37     1612.70     87.65 o 
 -12   7   2      902.78      999.97     64.96 o 
 -11   7   2     4623.10     4814.32    136.36 o 
 -10   7   2     7872.38     7890.42    286.44 o 
  -9   7   2      700.27      746.98     55.58 o 
  -8   7   2     3927.03     4249.47    124.73 o 
  -7   7   2    15736.01    17942.92    417.96 o 
  -6   7   2    16838.36    18669.85    540.58 o 
  -5   7   2     1825.70     1776.12     83.33 o 
  -4   7   2    16295.06    16080.60    302.37 o 
  -3   7   2    33899.86    33422.74    617.97 o 
  -2   7   2    21002.95    19931.07    371.90 o 
  -1   7   2      835.39      846.43     28.04 o 
   0   7   2    13109.66    12350.86    285.75 o 
   1   7   2    25767.04    24942.62    566.78 o 
   2   7   2     9340.53     9392.54    220.84 o 
   3   7   2        1.59        8.92     20.09 o 
   4   7   2    11332.28    11596.10    274.94 o 
   5   7   2    22156.08    23167.46    615.57 o 
   6   7   2     7078.44     7251.15    208.03 o 
   7   7   2      203.57      220.86     53.59 o 
   8   7   2     6177.68     6050.28    224.35 o 
   9   7   2     7886.93     7259.31    267.84 o 
  10   7   2     1611.26     1444.86    164.30 o 
 -11   8   2      228.48      251.87     50.64 o 
 -10   8   2      397.49      343.36     53.98 o 
  -9   8   2     6120.60     6457.40    207.17 o 
  -8   8   2     7176.89     7782.91    248.65 o 
  -7   8   2     1837.95     1922.90     65.01 o 
  -6   8   2     1214.15     1361.60     46.69 o 
  -5   8   2    12786.62    12905.40    246.10 o 
  -4   8   2     6353.70     6577.70    130.34 o 
  -3   8   2      831.76      855.20     32.25 o 
  -2   8   2     5238.87     4926.11    109.72 o 
  -1   8   2     5930.45     5148.41    157.25 o 
   0   8   2     7085.75     6817.01    146.66 o 
   1   8   2      402.44      384.53     51.14 o 
   2   8   2     3255.03     3266.52     87.84 o 
   3   8   2     8510.15     8650.21    206.47 o 
   4   8   2     5935.47     6198.62    153.14 o 
   5   8   2      124.82       57.14     32.39 o 
   6   8   2     5967.16     6304.68    206.64 o 
   7   8   2     4447.84     4616.26    186.95 o 
   8   8   2      841.88      845.83    109.81 o 
   9   8   2      117.30      104.42     72.56 o 
  10   8   2     1994.95     1832.40    134.65 o 
 -11   9   2       24.46        0.00     55.73 o 
 -10   9   2      581.83      510.62    105.89 o 
  -9   9   2        5.90        0.00     44.79 o 
  -8   9   2      369.17      400.34     81.73 o 
  -7   9   2      493.00      529.54     40.14 o 
  -6   9   2      588.60      629.14     35.27 o 
  -5   9   2      207.57      224.49     24.55 o 
  -4   9   2        3.26        0.00     20.04 o 
  -3   9   2      258.47      221.86     22.89 o 
  -2   9   2      794.41      791.28     42.13 o 
  -1   9   2        2.16       27.12     18.66 o 
   0   9   2     1252.87     1280.76     39.69 o 
   1   9   2      319.24      367.26     33.02 o 
   2   9   2       49.58       61.79     23.07 o 
   3   9   2      277.46      287.30     42.74 o 
   4   9   2      236.76      278.33     30.58 o 
   5   9   2       25.11        0.00     41.87 o 
   6   9   2      231.65      250.73     44.31 o 
   7   9   2        8.55        0.00     43.76 o 
   8   9   2     1111.70     1055.12     84.50 o 
   9   9   2      498.87      380.84     79.96 o 
 -10  10   2      732.43      634.05    113.74 o 
  -9  10   2     5561.96     5921.02    495.47 o 
  -8  10   2     5850.82     6228.06    232.16 o 
  -7  10   2      439.72      519.77     61.53 o 
  -6  10   2     2947.18     3150.68    110.85 o 
  -5  10   2    10299.52    10412.76    249.96 o 
  -4  10   2     8797.66     8904.61    216.35 o 
  -3  10   2      205.55      202.20     26.94 o 
  -2  10   2     2906.66     2878.13     82.70 o 
  -1  10   2    17646.32    16549.67    350.19 o 
   0  10   2     6143.51     5665.77    127.43 o 
   1  10   2       64.07       65.84     24.85 o 
   2  10   2     4555.02     4686.36    175.30 o 
   3  10   2     9249.36     9558.21    230.23 o 
   4  10   2     4539.92     4638.08    122.98 o 
   5  10   2       69.69       80.64     77.13 o 
   6  10   2     6049.94     5960.42    221.28 o 
   7  10   2     6583.23     6796.83    252.16 o 
   8  10   2     3495.33     3510.35    156.59 o 
   9  10   2      262.33      209.76    105.89 o 
 -10  11   2     4731.61     4561.22    261.46 o 
  -9  11   2      345.71      278.01     71.10 o 
  -8  11   2     1807.45     1946.99    217.01 o 
  -7  11   2     7144.48     7527.43    271.65 o 
  -6  11   2     7369.97     7760.04    230.68 o 
  -5  11   2      638.48      644.74     68.12 o 
  -4  11   2     3854.54     4074.35    170.80 o 
  -3  11   2    10521.38    10632.03    254.84 o 
  -2  11   2     4718.76     4695.74    124.18 o 
  -1  11   2       23.93       18.66     25.50 o 
   0  11   2     8189.89     7718.05    190.39 o 
   1  11   2    18378.67    18422.57    457.04 o 
   2  11   2    10453.49    10509.52    252.76 o 
   3  11   2       40.69       77.00     31.15 o 
   4  11   2     7107.97     7175.57    204.82 o 
   5  11   2    10471.46    10634.94    377.16 o 
   6  11   2     2932.94     2878.26    130.64 o 
   7  11   2       44.29        0.00     59.66 o 
   8  11   2     2412.54     2625.09    186.95 o 
  -9  12   2      296.05      299.14     72.51 o 
  -8  12   2      860.82      879.13    247.74 o 
  -7  12   2      122.74      131.81     61.57 o 
  -6  12   2      949.23      971.57     64.83 o 
  -5  12   2     2680.08     2831.87    116.87 o 
  -4  12   2     1563.11     1595.13     63.86 o 
  -3  12   2       22.89       20.97     30.79 o 
  -2  12   2      649.86      742.18     63.40 o 
  -1  12   2      446.18      401.39     40.57 o 
   0  12   2      739.35      651.80     41.73 o 
   1  12   2      935.54      812.85     45.33 o 
   2  12   2       31.31       65.50     32.45 o 
   3  12   2     1104.11     1116.03     83.33 o 
   4  12   2      175.71      130.12     41.21 o 
   5  12   2      192.69      113.06     56.17 o 
   6  12   2     1340.47     1164.72    122.89 o 
   7  12   2      620.69      623.79    107.85 o 
  -8  13   2      669.18      588.83     80.93 o 
  -7  13   2     1385.29     1680.01    106.17 o 
  -6  13   2     1508.33     1700.49    128.42 o 
  -5  13   2       11.40        0.10     38.69 o 
  -4  13   2      230.41      253.64     39.63 o 
  -3  13   2     2176.62     2304.22     79.83 o 
  -2  13   2     2602.02     2183.38     76.07 o 
  -1  13   2      115.21      103.93     32.10 o 
   0  13   2     1937.83     1799.31     96.11 o 
   1  13   2     3133.75     3151.90     96.81 o 
   2  13   2     1242.85     1263.03     58.31 o 
   3  13   2        0.26        0.00     35.46 o 
   4  13   2     1439.64     1577.29    114.16 o 
   5  13   2     1273.68     1419.86     81.07 o 
   6  13   2      502.76      360.07     72.59 o 
  -7  14   2      303.05      259.54     76.32 o 
  -6  14   2     2617.63     2827.93    113.34 o 
  -5  14   2     8110.83     8319.52    213.50 o 
  -4  14   2     6225.91     6720.27    177.57 o 
  -3  14   2      475.61      470.37     61.78 o 
  -2  14   2     2660.48     2627.16     89.29 o 
  -1  14   2     8154.53     7466.20    191.74 o 
   0  14   2     3936.62     3701.46    145.48 o 
   1  14   2       55.75       27.37     34.66 o 
   2  14   2     2307.66     2278.66    107.74 o 
   3  14   2     6804.62     7299.63    314.44 o 
   4  14   2     2102.80     1891.19     99.41 o 
   5  14   2       54.46       70.00     50.12 o 
  -5  15   2      252.17      199.95     49.73 o 
  -4  15   2     1462.56     1413.67     69.98 o 
  -3  15   2     2880.43     3117.59    102.76 o 
  -2  15   2     1046.79      971.12     62.46 o 
  -1  15   2       51.45       47.19     41.43 o 
   0  15   2     2138.81     2097.77    116.80 o 
   1  15   2     4601.74     4554.91    158.69 o 
   2  15   2     2169.67     2279.71     83.98 o 
   3  15   2       16.80        0.00     47.06 o 
  -3  16   2       79.95       11.05     50.09 o 
  -2  16   2       88.64       93.98     47.76 o 
  -1  16   2      171.97      119.99     45.47 o 
   0  16   2       85.97       94.09     46.47 o 
   1  16   2       18.25       25.48     44.24 o 
 -13   1   3     3807.81     3994.94    193.98 o 
 -12   1   3     1879.22     1721.74     73.02 o 
 -11   1   3       22.00       40.36     40.15 o 
 -10   1   3     3904.96     3908.85    112.62 o 
  -9   1   3    13196.92    12773.62    393.62 o 
  -8   1   3     8540.26     8815.03    295.34 o 
  -7   1   3      455.40      500.71     29.04 o 
  -6   1   3    16625.52    16041.48    333.67 o 
  -5   1   3    38985.96    38700.62    712.29 o 
  -4   1   3     6161.72     6176.27    124.43 o 
  -3   1   3       83.71      120.60      8.92 o 
  -2   1   3     6971.50     6540.46    137.75 o 
  -1   1   3     9775.23     9005.02    182.78 o 
   0   1   3     1189.54      991.02     35.70 o 
   1   1   3     1703.04     1809.04     68.75 o 
   2   1   3    22341.62    22685.42    728.14 o 
   3   1   3    12229.25    12363.27    286.51 o 
   4   1   3     3060.19     3101.54     82.18 o 
   5   1   3     4044.92     4172.05     96.40 o 
   6   1   3     9598.19    10060.83    238.84 o 
   7   1   3    12439.71    11897.22    280.32 o 
   8   1   3      269.74      263.35     43.10 o 
   9   1   3     3414.17     3084.64    231.53 o 
  10   1   3     5227.38     5382.80    153.48 o 
 -13   2   3       38.88       73.57     49.92 o 
 -12   2   3     5226.34     5115.71    143.46 o 
 -11   2   3    13270.67    12888.13    347.58 o 
 -10   2   3     7886.95     7949.16    203.60 o 
  -9   2   3        0.55        0.00     31.03 o 
  -8   2   3    10411.68    10860.82    228.98 o 
  -7   2   3    20066.99    19956.93    406.56 o 
  -6   2   3     5028.83     4915.56    107.77 o 
  -5   2   3     5810.20     5723.59    121.80 o 
  -4   2   3    35766.64    34786.61    706.44 o 
  -3   2   3    32207.58    31171.25    622.94 o 
  -2   2   3    16450.83    17375.12    395.59 o 
  -1   2   3     1127.10     1053.86     41.14 o 
   0   2   3    42844.30    43152.83   1098.83 o 
   1   2   3    46930.88    46404.41   1469.95 o 
   2   2   3    10411.25    10404.52    338.41 o 
   3   2   3      709.41      626.29     27.08 o 
   4   2   3    21799.30    21737.78    449.13 o 
   5   2   3    14605.20    15172.50    353.43 o 
   6   2   3     1282.53     1330.54     52.87 o 
   7   2   3     3494.64     3278.89     96.95 o 
   8   2   3    10939.85    10446.79    481.74 o 
   9   2   3     8254.62     7508.95    358.71 o 
  10   2   3      391.03      277.09     52.26 o 
 -13   3   3     1861.47     1927.76     92.08 o 
 -12   3   3     1209.72     1117.48    127.93 o 
 -11   3   3       61.65       47.19     41.57 o 
 -10   3   3      622.74      697.88     61.14 o 
  -9   3   3     4038.97     3994.27     98.42 o 
  -8   3   3      284.48      278.10     29.18 o 
  -7   3   3      113.05      157.33     22.67 o 
  -6   3   3      434.34      424.61     28.08 o 
  -5   3   3    15207.97    15375.95    313.19 o 
  -4   3   3     4911.80     4812.25    116.74 o 
  -3   3   3      134.04      124.69     14.15 o 
  -2   3   3     5806.64     5615.69    132.61 o 
  -1   3   3      521.22      501.03     16.32 o 
   0   3   3      212.64      210.10     15.46 o 
   1   3   3     7237.35     7827.98    281.38 o 
   2   3   3    13863.19    13731.35    441.92 o 
   3   3   3     5043.51     4918.30    120.77 o 
   4   3   3     3632.72     3790.50     87.20 o 
   5   3   3       79.42       59.14     22.68 o 
   6   3   3     2332.61     2493.74     89.81 o 
   7   3   3     2341.90     2137.53     73.12 o 
   8   3   3      162.58      142.13     46.31 o 
   9   3   3      282.54      241.86     49.14 o 
  10   3   3     1334.11     1280.29     73.87 o 
 -13   4   3       11.63       17.13     51.41 o 
 -12   4   3      230.00      143.18     49.20 o 
 -11   4   3      812.30      684.93     53.11 o 
 -10   4   3     1419.14     1454.69    134.44 o 
  -9   4   3      190.29      156.93     30.20 o 
  -8   4   3     2334.01     2404.14     69.94 o 
  -7   4   3     3404.88     3588.23     85.71 o 
  -6   4   3     2817.70     2843.87     68.64 o 
  -5   4   3       45.03       53.75     19.44 o 
  -4   4   3     2507.44     2444.84     65.58 o 
  -3   4   3     3125.38     2898.55     83.95 o 
  -2   4   3     2174.95     2265.17     51.22 o 
  -1   4   3      268.19      290.82     22.03 o 
   0   4   3    13627.90    14363.00    323.78 o 
   1   4   3    10121.23    10871.52    250.45 o 
   2   4   3      157.70      133.67     20.82 o 
   3   4   3     2503.01     2635.60     70.54 o 
   4   4   3     4841.76     4827.35    107.74 o 
   5   4   3     2821.83     2824.73     80.36 o 
   6   4   3      984.78     1114.73     57.84 o 
   7   4   3        6.31        0.00     41.80 o 
   8   4   3      711.52      654.13     79.25 o 
   9   4   3      767.67      716.56     57.06 o 
  10   4   3       19.69        0.00     50.61 o 
 -13   5   3     7369.32     7433.28    345.88 o 
 -12   5   3     3777.92     3826.75    118.82 o 
 -11   5   3       35.16       79.57     42.93 o 
 -10   5   3     5212.82     5239.42    139.14 o 
  -9   5   3    15050.31    15091.65    314.87 o 
  -8   5   3     6044.49     6069.33    151.07 o 
  -7   5   3      304.29      301.62     29.75 o 
  -6   5   3     6490.48     6724.14    165.06 o 
  -5   5   3    24249.76    25660.33    587.11 o 
  -4   5   3     8480.28     8229.70    229.90 o 
  -3   5   3     3977.97     3931.91     85.49 o 
  -2   5   3    29422.64    27302.47    644.58 o 
  -1   5   3    47467.34    45030.57    829.60 o 
   0   5   3     9558.71    10066.50    208.43 o 
   1   5   3     6551.38     7070.60    167.18 o 
   2   5   3    17958.72    18375.95    419.16 o 
   3   5   3    14461.89    14836.50    344.37 o 
   4   5   3     1246.09     1338.62     55.66 o 
   5   5   3     4826.15     4927.45    126.24 o 
   6   5   3    14276.55    14718.50    396.14 o 
   7   5   3     7931.88     7823.02    226.76 o 
   8   5   3     1432.56     1414.39     65.55 o 
   9   5   3     2101.20     1782.64     77.62 o 
  10   5   3     7092.39     7130.10    191.54 o 
 -12   6   3     2267.58     2313.12     89.06 o 
 -11   6   3     5929.74     5667.66    153.29 o 
 -10   6   3     2638.66     2821.29     94.94 o 
  -9   6   3      319.19      320.82     33.65 o 
  -8   6   3     8667.61     8997.49    218.29 o 
  -7   6   3    17273.34    18791.95    470.17 o 
  -6   6   3     6940.51     7875.94    365.07 o 
  -5   6   3      249.05      222.29     22.91 o 
  -4   6   3    16045.51    15339.57    288.62 o 
  -3   6   3    21615.62    21451.74    399.05 o 
  -2   6   3     6771.31     6509.55    154.18 o 
  -1   6   3      370.49      375.11     18.72 o 
   0   6   3    13005.27    12578.40    289.96 o 
   1   6   3    14330.33    14807.95    340.44 o 
   2   6   3     5343.03     5578.42    136.04 o 
   3   6   3     2328.49     2373.60     95.41 o 
   4   6   3    14056.34    14789.44    395.65 o 
   5   6   3    10772.92    11159.49    264.53 o 
   6   6   3      342.69      402.25     42.70 o 
   7   6   3     2826.30     2831.42    128.33 o 
   8   6   3     5652.44     5594.07    213.24 o 
   9   6   3     3027.50     2911.52    114.73 o 
  10   6   3      247.91      125.40     60.92 o 
 -12   7   3        1.15       17.92     59.79 o 
 -11   7   3       75.74       56.62     47.31 o 
 -10   7   3       72.65       42.07     39.43 o 
  -9   7   3       44.47       53.69     37.49 o 
  -8   7   3      339.52      336.86     37.09 o 
  -7   7   3        2.23        0.80     23.97 o 
  -6   7   3        1.42        5.20     22.10 o 
  -5   7   3      631.58      622.25     66.03 o 
  -4   7   3      138.08      115.62     17.33 o 
  -3   7   3        0.37        0.00     14.67 o 
  -2   7   3      988.99      928.18     34.01 o 
  -1   7   3      477.80      525.38     23.47 o 
   0   7   3        7.23       11.10     17.69 o 
   1   7   3        0.62        5.22     18.47 o 
   2   7   3      994.98     1057.74     43.06 o 
   3   7   3       13.45       20.26     22.28 o 
   4   7   3       47.46       11.91     33.50 o 
   5   7   3        3.82        0.00     38.35 o 
   6   7   3       40.77       54.27     36.94 o 
   7   7   3      467.96      304.55     98.70 o 
   8   7   3      124.77       90.78     62.84 o 
   9   7   3        7.80        0.00     70.18 o 
 -12   8   3     1073.88     1080.31     85.27 o 
 -11   8   3     4314.40     4657.43    254.09 o 
 -10   8   3     3263.70     3402.32    123.25 o 
  -9   8   3      754.50      868.34     51.42 o 
  -8   8   3     7771.34     8904.95    547.21 o 
  -7   8   3    10154.08    11793.81    504.94 o 
  -6   8   3     5044.42     5352.73    123.13 o 
  -5   8   3      299.54      304.94     26.35 o 
  -4   8   3     6988.13     7266.00    157.61 o 
  -3   8   3     7835.95     7355.54    209.09 o 
  -2   8   3     2425.38     2235.75     57.78 o 
  -1   8   3      101.59       75.09     17.90 o 
   0   8   3     5969.02     5708.53    125.79 o 
   1   8   3     6327.14     6464.90    158.32 o 
   2   8   3     3213.68     3295.57     89.56 o 
   3   8   3     1150.35     1207.69     46.19 o 
   4   8   3     9289.13     9098.62    309.02 o 
   5   8   3     8184.24     8534.45    294.96 o 
   6   8   3      475.91      438.94     59.08 o 
   7   8   3      991.50     1109.91    113.74 o 
   8   8   3     4527.51     4425.80    184.71 o 
   9   8   3     2335.96     2307.44    132.46 o 
 -11   9   3       68.05       47.33     75.17 o 
 -10   9   3     4538.57     4673.15    157.20 o 
  -9   9   3     9720.12    11266.32    523.06 o 
  -8   9   3     5426.60     6756.20    444.33 o 
  -7   9   3       40.21       10.01     31.73 o 
  -6   9   3     9670.28     9724.78    310.50 o 
  -5   9   3    10741.40    10726.92    227.49 o 
  -4   9   3     2178.37     2057.06     57.80 o 
  -3   9   3     2190.60     2069.95     57.21 o 
  -2   9   3    13770.12    12813.96    281.04 o 
  -1   9   3    19146.11    17961.54    371.19 o 
   0   9   3     4186.44     3997.65     93.73 o 
   1   9   3      666.22      729.55     43.78 o 
   2   9   3     9444.64     9957.19    237.64 o 
   3   9   3    13033.41    13562.26    317.21 o 
   4   9   3     1294.42     1307.85     74.60 o 
   5   9   3     2221.37     2377.70    109.05 o 
   6   9   3    10024.25    10282.81    353.64 o 
   7   9   3     7651.21     8595.59    418.34 o 
   8   9   3      774.75      452.33    100.66 o 
 -10  10   3      658.07      561.32     77.15 o 
  -9  10   3      147.11      197.55     64.68 o 
  -8  10   3     2773.07     3093.16    258.19 o 
  -7  10   3     3515.77     3802.39    224.19 o 
  -6  10   3      251.95      248.03     41.55 o 
  -5  10   3       70.47       71.93     26.28 o 
  -4  10   3     2228.97     2068.66     64.76 o 
  -3  10   3     2510.42     2479.76     66.11 o 
  -2  10   3      760.34      755.31     46.57 o 
  -1  10   3      202.71      183.52     23.63 o 
   0  10   3     4055.51     4196.22    125.53 o 
   1  10   3     6695.52     6978.37    173.06 o 
   2  10   3      823.88      909.93     53.02 o 
   3  10   3      814.93      906.45     49.63 o 
   4  10   3     2011.20     1969.80     78.56 o 
   5  10   3     2490.36     2717.83    124.90 o 
   6  10   3     1133.09     1148.06    149.69 o 
   7  10   3      100.59      284.99     96.74 o 
   8  10   3      823.72      635.35    118.97 o 
 -10  11   3      484.46      483.34     79.77 o 
  -9  11   3      540.84      563.10     75.32 o 
  -8  11   3      257.69      227.89     63.12 o 
  -7  11   3       18.28        0.00     50.26 o 
  -6  11   3      859.00      763.65     57.90 o 
  -5  11   3     1215.70     1287.99     54.58 o 
  -4  11   3      518.37      538.72     56.99 o 
  -3  11   3       17.29       23.32     27.96 o 
  -2  11   3     1236.62     1125.73     48.55 o 
  -1  11   3     2738.33     2859.52     90.89 o 
   0  11   3       84.99       79.74     25.00 o 
   1  11   3      747.66      744.41     39.54 o 
   2  11   3     1687.97     1787.60     91.00 o 
   3  11   3     3348.68     3495.81    100.41 o 
   4  11   3      190.79      181.83     40.43 o 
   5  11   3      295.73      326.22     63.28 o 
   6  11   3      341.68      301.63     69.16 o 
   7  11   3      173.46      277.15    104.59 o 
  -9  12   3       44.14       57.12     68.77 o 
  -8  12   3     3707.43     3548.63    160.44 o 
  -7  12   3     6047.45     6479.84    247.08 o 
  -6  12   3     2794.80     3031.27    115.92 o 
  -5  12   3      120.48      100.14     44.93 o 
  -4  12   3     6669.21     6763.78    173.71 o 
  -3  12   3    10572.67    10529.18    272.10 o 
  -2  12   3     4944.01     4598.02    157.94 o 
  -1  12   3      591.02      540.74     40.45 o 
   0  12   3    11391.67    10907.07    262.68 o 
   1  12   3    12308.23    12911.94    532.31 o 
   2  12   3     1055.73     1145.55     53.82 o 
   3  12   3     2140.18     2175.74     76.13 o 
   4  12   3     6534.61     6560.73    194.28 o 
   5  12   3     4118.79     4318.56    196.75 o 
   6  12   3      523.38      473.56    135.96 o 
  -8  13   3     2343.77     2558.18    132.18 o 
  -7  13   3       45.84        5.59     58.99 o 
  -6  13   3     4401.30     4781.00    163.46 o 
  -5  13   3     5923.04     6214.55    197.03 o 
  -4  13   3     2983.10     2904.86    114.16 o 
  -3  13   3      148.14      162.97     47.96 o 
  -2  13   3     3413.05     3361.29    120.95 o 
  -1  13   3     7633.22     6679.07    171.98 o 
   0  13   3     1532.74     1544.15     77.99 o 
   1  13   3     1222.87     1119.65     56.80 o 
   2  13   3     5631.22     5809.40    155.14 o 
   3  13   3     3582.17     3579.22    139.39 o 
   4  13   3      146.33      125.88     49.03 o 
   5  13   3     1050.59     1269.92    149.69 o 
  -7  14   3      189.61       39.83     64.90 o 
  -6  14   3        1.26        8.35     56.23 o 
  -5  14   3        9.15       20.29     51.29 o 
  -4  14   3       52.33       37.14     51.01 o 
  -3  14   3      182.21      147.01     52.81 o 
  -2  14   3        5.30       13.95     45.79 o 
  -1  14   3        3.80        5.35     47.14 o 
   0  14   3      124.24       78.68     37.06 o 
   1  14   3      329.87      303.97     41.69 o 
   2  14   3      145.66      173.20     43.53 o 
   3  14   3      135.19       89.26     72.19 o 
   4  14   3       85.99       33.99     50.16 o 
  -5  15   3     3023.63     2897.29    122.68 o 
  -4  15   3      688.26      774.78    117.60 o 
  -3  15   3       13.41        4.60     53.86 o 
  -2  15   3     1078.78      875.11     69.49 o 
  -1  15   3     2548.22     2520.16    111.22 o 
   0  15   3      664.21      679.65     67.07 o 
   1  15   3      317.13      288.95     59.04 o 
   2  15   3     2156.20     2222.03     89.82 o 
 -13   0   4     5918.82     5861.42    233.84 o 
 -12   0   4     2430.31     2417.70    127.13 o 
 -11   0   4     2276.13     2057.93    111.29 o 
 -10   0   4    16229.75    16156.90    798.12 o 
  -9   0   4    18488.38    17741.49    574.00 o 
  -8   0   4      188.57      173.57     33.42 o 
  -7   0   4     5641.68     6000.26    170.24 o 
  -6   0   4     9446.61     9210.58    249.93 o 
  -5   0   4    35279.59    34647.23    903.85 o 
  -4   0   4    11663.57    11330.86    301.75 o 
  -3   0   4     2513.88     2376.66     69.91 o 
  -2   0   4    42477.59    42676.51   1109.64 o 
  -1   0   4    27225.29    27468.16    905.41 o 
   0   0   4     1017.66     1082.46     74.52 o 
   1   0   4    29363.56    30087.82   1427.59 o 
   2   0   4    35250.53    34477.78   1489.03 o 
   3   0   4     7222.89     7169.31    332.06 o 
   4   0   4        0.42        0.00     47.06 o 
   5   0   4    11888.61    11846.37    392.05 o 
   6   0   4    20359.21    21282.06    687.87 o 
   7   0   4     7835.35     7961.06    377.16 o 
   8   0   4       67.93       24.26     62.78 o 
   9   0   4     5763.30     5297.03    272.57 o 
  10   0   4     4700.67     4685.37    529.46 o 
 -13   1   4      410.45      364.27     58.78 o 
 -12   1   4     3737.83     3652.23    161.03 o 
 -11   1   4     6448.36     6142.59    163.96 o 
 -10   1   4     1073.34     1063.39     54.32 o 
  -9   1   4      773.24      777.27     43.76 o 
  -8   1   4     3883.57     4114.74     88.73 o 
  -7   1   4     5678.11     6013.34    120.47 o 
  -6   1   4     1011.24     1080.17     30.77 o 
  -5   1   4     2901.28     2788.47     59.10 o 
  -4   1   4    17970.95    17979.20    334.69 o 
  -3   1   4    22690.51    23508.20    482.39 o 
  -2   1   4     2594.80     2720.87     62.72 o 
  -1   1   4    13255.47    13461.37    251.43 o 
   0   1   4    21186.57    21687.21    576.99 o 
   1   1   4     4129.87     3819.18    133.70 o 
   2   1   4        0.47        0.00     26.04 o 
   3   1   4     1796.59     1878.66    118.31 o 
   4   1   4     6041.66     6017.02    203.82 o 
   5   1   4     3284.10     3407.77     94.74 o 
   6   1   4        0.09        0.00     32.80 o 
   7   1   4     3182.18     3258.12    100.71 o 
   8   1   4     4749.23     4868.55    137.87 o 
   9   1   4      771.84      683.63     61.51 o 
  10   1   4      199.10       98.65     58.71 o 
 -13   2   4      322.83      325.78     67.11 o 
 -12   2   4      241.85      228.46     51.36 o 
 -11   2   4       35.08       55.52     43.11 o 
 -10   2   4     1604.07     1622.62     64.16 o 
  -9   2   4     2333.51     2384.30     67.80 o 
  -8   2   4       79.26      122.50     24.80 o 
  -7   2   4      264.66      302.99     25.20 o 
  -6   2   4     1018.55     1008.10     30.27 o 
  -5   2   4        9.24        3.00     12.60 o 
  -4   2   4        0.94        0.00      9.25 o 
  -3   2   4       32.65       32.71     12.10 o 
  -2   2   4       38.50       66.66     13.00 o 
  -1   2   4     1240.88     1163.73     36.17 o 
   0   2   4      598.77      769.15     38.60 o 
   1   2   4      508.74      522.37     35.51 o 
   2   2   4       65.61       48.81     27.16 o 
   3   2   4     1176.30     1186.68     58.65 o 
   4   2   4       12.22       20.92     52.29 o 
   5   2   4     1368.80     1363.90     52.21 o 
   6   2   4     2252.24     2344.94     75.55 o 
   7   2   4       48.83       14.59     39.17 o 
   8   2   4        0.07        4.76     45.45 o 
   9   2   4      163.23      122.69     51.69 o 
 -13   3   4      406.00      275.67     65.20 o 
 -12   3   4     5608.22     5601.09    183.05 o 
 -11   3   4     9767.33     9277.61    269.62 o 
 -10   3   4     1708.02     1676.07     73.78 o 
  -9   3   4     4585.80     4863.48    115.02 o 
  -8   3   4    13176.83    13880.73    289.16 o 
  -7   3   4    12418.71    12548.41    260.41 o 
  -6   3   4     1393.48     1357.52     48.29 o 
  -5   3   4     5639.41     5156.50    111.21 o 
  -4   3   4    22074.01    21583.86    434.51 o 
  -3   3   4    21342.36    20563.22    469.60 o 
  -2   3   4      785.18      881.32     52.08 o 
  -1   3   4    14419.76    14877.36    482.11 o 
   0   3   4    29384.53    30578.15    782.90 o 
   1   3   4     8216.56     8640.22    283.96 o 
   2   3   4     1388.21     1391.95     62.68 o 
   3   3   4     2697.81     2515.84     99.78 o 
   4   3   4    12482.04    12262.87    425.53 o 
   5   3   4     8369.11     8318.18    383.38 o 
   6   3   4       70.14       91.53     33.98 o 
   7   3   4     5741.84     5642.69    161.52 o 
   8   3   4     9654.66     9612.11    238.73 o 
   9   3   4     1561.39     1502.91     76.95 o 
 -13   4   4     6685.38     6498.47    209.56 o 
 -12   4   4     1831.31     1866.94    124.82 o 
 -11   4   4     1590.44     1573.69     83.09 o 
 -10   4   4     8790.52     9119.44    259.88 o 
  -9   4   4     6146.54     6295.77    143.64 o 
  -8   4   4      491.63      566.25     33.64 o 
  -7   4   4     4602.08     4599.78    105.26 o 
  -6   4   4    11123.89    11034.80    229.54 o 
  -5   4   4    19255.87    18713.41    379.58 o 
  -4   4   4     2040.50     1927.07     55.19 o 
  -3   4   4     6019.19     5745.97    138.43 o 
  -2   4   4    42167.19    41671.91    833.00 o 
  -1   4   4    16639.10    16329.76    330.78 o 
   0   4   4      673.86      837.15     52.27 o 
   1   4   4     9473.48     9589.59    316.30 o 
   2   4   4    21490.82    21993.15    704.30 o 
   3   4   4     6201.05     5996.54    171.12 o 
   4   4   4      252.83      238.69     43.14 o 
   5   4   4     4426.04     4442.92    136.35 o 
   6   4   4    10667.52    10981.12    528.81 o 
   7   4   4    10114.22    10018.41    243.63 o 
   8   4   4       14.05       29.29     44.53 o 
   9   4   4     5401.99     4987.85    221.15 o 
 -13   5   4      162.21       78.21     71.87 o 
 -12   5   4     1496.73     1444.56     92.13 o 
 -11   5   4     1648.19     1804.37    306.35 o 
 -10   5   4       47.54       47.24     39.37 o 
  -9   5   4      314.41      351.10     38.29 o 
  -8   5   4     1520.90     1752.65    104.16 o 
  -7   5   4     1237.55     1388.13     51.94 o 
  -6   5   4        1.61       18.59     23.03 o 
  -5   5   4      208.78      232.41     23.42 o 
  -4   5   4      867.21      910.62     59.46 o 
  -3   5   4      999.66      942.30     40.45 o 
  -2   5   4      156.43      202.12     25.70 o 
  -1   5   4      241.15      264.60     16.46 o 
   0   5   4      789.95      800.06     28.71 o 
   1   5   4     1095.92     1147.34     39.56 o 
   2   5   4       19.44       19.50     23.06 o 
   3   5   4      138.52      170.33     28.17 o 
   4   5   4      985.67     1149.71     63.76 o 
   5   5   4      564.87      622.64     44.49 o 
   6   5   4       31.36        0.00     51.30 o 
   7   5   4     1115.30     1086.61    105.24 o 
   8   5   4      885.10      842.71     67.45 o 
   9   5   4      285.29      214.49     63.81 o 
 -12   6   4      535.48      573.58     89.59 o 
 -11   6   4      107.55       72.51     50.75 o 
 -10   6   4     3078.56     3112.55     97.89 o 
  -9   6   4     2242.71     2540.17     88.50 o 
  -8   6   4     1155.83     1273.60     48.64 o 
  -7   6   4       18.62       31.18     28.24 o 
  -6   6   4     8634.75     8665.03    208.97 o 
  -5   6   4     5070.17     4891.00    123.28 o 
  -4   6   4       39.30       33.58     20.11 o 
  -3   6   4     3870.07     3702.96    102.04 o 
  -2   6   4    11990.37    11481.47    263.52 o 
  -1   6   4    11125.58    11199.20    212.60 o 
   0   6   4        2.43        8.97     15.01 o 
   1   6   4     3904.81     4291.35    108.34 o 
   2   6   4     4813.38     4908.74    122.95 o 
   3   6   4     4412.58     4580.19    136.59 o 
   4   6   4      125.75      114.79     37.87 o 
   5   6   4     2384.76     2333.20    128.77 o 
   6   6   4     2663.77     2829.03    173.87 o 
   7   6   4     1371.25     1202.73    121.58 o 
   8   6   4        2.95        0.00     96.74 o 
   9   6   4     1634.13     1947.76    118.72 o 
 -12   7   4     5798.59     5998.90    196.17 o 
 -11   7   4     6829.32     7201.91    217.91 o 
 -10   7   4     1363.75     1480.95     65.10 o 
  -9   7   4     3971.29     4036.12    115.08 o 
  -8   7   4    17025.83    18498.79    390.39 o 
  -7   7   4    18198.88    19539.70    452.78 o 
  -6   7   4     3574.85     3660.42     90.67 o 
  -5   7   4     2449.69     2323.50     63.57 o 
  -4   7   4    16224.64    15411.65    291.00 o 
  -3   7   4    14515.16    13550.41    320.28 o 
  -2   7   4     1095.78     1156.12     41.13 o 
  -1   7   4     5832.28     5735.57    125.91 o 
   0   7   4    20069.77    20663.37    556.31 o 
   1   7   4    10994.34    11556.25    270.06 o 
   2   7   4        4.29        0.00     22.36 o 
   3   7   4     9549.56     9594.57    267.74 o 
   4   7   4    15379.35    15123.28    497.05 o 
   5   7   4     4686.06     5189.44    192.66 o 
   6   7   4        1.05       41.83     74.52 o 
   7   7   4     5708.26     5408.36    287.61 o 
   8   7   4     7489.54     7089.56    366.05 o 
 -12   8   4      758.60      711.44     78.84 o 
 -11   8   4      568.31      617.72     67.94 o 
 -10   8   4     3060.28     3175.75    117.13 o 
  -9   8   4     3078.45     3317.16    117.98 o 
  -8   8   4       33.06       28.30     35.23 o 
  -7   8   4     1503.20     1575.78     56.91 o 
  -6   8   4     2793.37     2839.52     85.37 o 
  -5   8   4     4702.28     4662.48    123.87 o 
  -4   8   4     1503.78     1425.31     52.27 o 
  -3   8   4     3576.10     3552.14     91.27 o 
  -2   8   4    14909.59    14176.40    295.27 o 
  -1   8   4     8841.75     8322.59    178.62 o 
   0   8   4       36.36       24.37     19.90 o 
   1   8   4     5154.83     5293.01    133.22 o 
   2   8   4     7690.71     8251.16    199.33 o 
   3   8   4     1541.38     1718.82     69.32 o 
   4   8   4        1.16        0.00     42.05 o 
   5   8   4     1971.23     2177.12    103.75 o 
   6   8   4     5692.82     5438.42    282.38 o 
   7   8   4     2268.13     2099.55    159.49 o 
   8   8   4        0.27       61.44    103.28 o 
 -11   9   4      181.11      166.52     78.84 o 
 -10   9   4      277.22      196.45     56.69 o 
  -9   9   4        0.14        0.00     46.92 o 
  -8   9   4      281.02      280.40     45.12 o 
  -7   9   4      361.67      405.18     51.89 o 
  -6   9   4       80.70       43.58     31.57 o 
  -5   9   4      913.60      902.29     44.87 o 
  -4   9   4      394.09      352.32     33.44 o 
  -3   9   4       35.67       27.75     26.77 o 
  -2   9   4      382.77      376.18     32.25 o 
  -1   9   4      683.49      686.06     32.07 o 
   0   9   4       14.73        0.18     21.60 o 
   1   9   4      419.78      442.10     48.68 o 
   2   9   4       10.23        0.00     27.15 o 
   3   9   4     1138.62     1064.49     54.34 o 
   4   9   4     1764.90     1724.12    137.27 o 
   5   9   4        2.44        5.51     52.86 o 
   6   9   4      149.12      117.66     92.82 o 
   7   9   4       18.89        0.00     95.43 o 
 -10  10   4     4705.83     4650.11    260.16 o 
  -9  10   4     5105.00     5721.11    481.09 o 
  -8  10   4      837.16      884.44     60.40 o 
  -7  10   4      709.68      785.67     55.10 o 
  -6  10   4     9207.26     9186.14    228.25 o 
  -5  10   4     5201.34     5053.41    153.79 o 
  -4  10   4       30.71       37.92     30.66 o 
  -3  10   4     4621.47     4497.27    122.44 o 
  -2  10   4     8415.05     7968.40    230.77 o 
  -1  10   4     9613.31     9821.24    240.89 o 
   0  10   4      317.47      288.45     28.94 o 
   1  10   4     5118.62     5382.87    138.85 o 
   2  10   4     9714.77     9733.80    234.98 o 
   3  10   4     7380.05     7554.04    214.67 o 
   4  10   4       16.29       16.23     53.59 o 
   5  10   4     3190.80     3519.36    151.06 o 
   6  10   4     4645.54     5046.43    264.73 o 
   7  10   4     1005.80     1210.57    142.50 o 
 -10  11   4      968.84      987.27     92.49 o 
  -9  11   4     1447.47     1258.71    117.66 o 
  -8  11   4     7215.62     7356.00    271.76 o 
  -7  11   4     6426.24     6937.49    212.44 o 
  -6  11   4      646.37      671.16     57.55 o 
  -5  11   4     2461.68     2418.07     96.92 o 
  -4  11   4    11284.00    10306.12    297.65 o 
  -3  11   4    12059.77    11378.29    332.29 o 
  -2  11   4      361.72      380.35     46.59 o 
  -1  11   4     4097.02     4084.88    115.31 o 
   0  11   4     9593.83     9499.33    235.39 o 
   1  11   4     3766.96     4158.14    102.51 o 
   2  11   4      105.16       85.21     34.97 o 
   3  11   4     3482.58     3514.78    117.92 o 
   4  11   4     6051.23     6449.96    239.15 o 
   5  11   4     3975.91     4163.53    177.03 o 
   6  11   4       53.38       33.48     71.53 o 
  -9  12   4      606.15      543.26     80.40 o 
  -8  12   4       27.60        0.00     64.65 o 
  -7  12   4      134.63      159.49     51.82 o 
  -6  12   4      331.50      295.13     50.03 o 
  -5  12   4      245.68      278.19     77.90 o 
  -4  12   4      523.31      508.10     66.76 o 
  -3  12   4      244.79      286.46     78.54 o 
  -2  12   4     2335.97     2289.49    107.63 o 
  -1  12   4      670.51      611.84     73.95 o 
   0  12   4       87.65       59.91     42.78 o 
   1  12   4      867.61      713.50     57.77 o 
   2  12   4      754.91      703.90     55.85 o 
   3  12   4      238.88      169.49     58.11 o 
   4  12   4        8.54       13.53     59.37 o 
   5  12   4      130.55      143.75     71.94 o 
  -8  13   4      916.61     1120.64     96.03 o 
  -7  13   4     1364.73     1335.64     82.57 o 
  -6  13   4      370.68      353.43     59.16 o 
  -5  13   4     1248.16     1146.38    137.46 o 
  -4  13   4     2448.61     2378.00    110.62 o 
  -3  13   4     1595.16     1430.04     76.80 o 
  -2  13   4      193.97      180.11     49.65 o 
  -1  13   4      794.77      760.41     87.92 o 
   0  13   4     2189.44     2129.33    181.56 o 
   1  13   4      943.49     1045.14     67.79 o 
   2  13   4       54.02       48.90     50.07 o 
   3  13   4      758.22      786.81     77.13 o 
   4  13   4     1916.85     1961.92    114.22 o 
  -6  14   4     5865.80     6279.75    206.68 o 
  -5  14   4     3830.67     3874.06    198.02 o 
  -4  14   4      318.77      249.25     57.25 o 
  -3  14   4     1313.40     1261.02     77.44 o 
  -2  14   4     5716.84     5682.61    186.98 o 
  -1  14   4     3826.92     3669.12    137.06 o 
   0  14   4        7.74        0.50     50.57 o 
   1  14   4     3001.08     3239.73    124.29 o 
   2  14   4     5794.51     6264.29    200.33 o 
  -4  15   4     3365.78     3479.53    210.64 o 
  -3  15   4     2586.01     2380.74    145.16 o 
  -2  15   4      214.93      111.79     57.68 o 
  -1  15   4      498.86      464.55     83.61 o 
   0  15   4     1851.08     1967.07     98.08 o 
 -13   1   5     3538.61     3528.62    182.57 o 
 -12   1   5      108.21       15.51     79.43 o 
 -11   1   5     4992.03     5204.64    270.61 o 
 -10   1   5    11577.50    12649.47    304.34 o 
  -9   1   5     2554.82     2869.62     78.36 o 
  -8   1   5       27.30       45.04     24.90 o 
  -7   1   5     6779.46     6810.19    150.73 o 
  -6   1   5     9742.73     9276.81    199.07 o 
  -5   1   5     5931.28     5691.24    125.63 o 
  -4   1   5      288.73      286.04     18.50 o 
  -3   1   5     7440.15     7204.54    154.67 o 
  -2   1   5    21765.07    21216.57    394.46 o 
  -1   1   5     5124.93     5105.35    112.72 o 
   0   1   5     2246.55     2148.22     85.60 o 
   1   1   5     8351.49     8290.14    402.65 o 
   2   1   5    20137.71    20382.56    659.90 o 
   3   1   5     2357.03     2365.16     98.29 o 
   4   1   5     3524.49     3334.47    129.38 o 
   5   1   5     9602.97     9315.55    309.21 o 
   6   1   5     4895.90     5231.13    324.87 o 
   7   1   5     1796.06     1478.68     95.16 o 
   8   1   5      421.86      493.92     78.11 o 
   9   1   5     2881.76     2732.94    118.01 o 
 -13   2   5     2629.50     2449.15    153.45 o 
 -12   2   5     9177.23     9378.07    350.81 o 
 -11   2   5     7104.59     7345.68    220.56 o 
 -10   2   5       31.35       82.96     37.97 o 
  -9   2   5     7447.77     8002.28    198.81 o 
  -8   2   5    13833.81    14655.97    343.88 o 
  -7   2   5    12718.65    13316.64    281.80 o 
  -6   2   5       20.99       31.39     18.58 o 
  -5   2   5    16172.33    15528.24    324.47 o 
  -4   2   5    25882.88    25812.09    531.47 o 
  -3   2   5     9756.93     9721.04    205.89 o 
  -2   2   5     1006.27     1033.67     35.49 o 
  -1   2   5    21719.37    21693.89    496.16 o 
   0   2   5    17982.10    18445.24    594.15 o 
   1   2   5     4170.26     3979.92    142.56 o 
   2   2   5     1157.90     1174.92     60.93 o 
   3   2   5    12005.12    11988.41    396.97 o 
   4   2   5    14784.82    14827.55    666.73 o 
   5   2   5     1919.63     1756.78     89.61 o 
   6   2   5     1122.87     1066.11    132.04 o 
   7   2   5     8197.37     7992.01    568.68 o 
   8   2   5     6053.94     5964.55    227.40 o 
 -13   3   5      520.49      447.87     98.06 o 
 -12   3   5       19.33        0.00     59.40 o 
 -11   3   5      861.07      840.14     67.90 o 
 -10   3   5     2210.51     2483.99     82.64 o 
  -9   3   5     2062.70     1994.48     68.44 o 
  -8   3   5      158.88      176.06     30.66 o 
  -7   3   5     5993.53     6104.57    152.18 o 
  -6   3   5     2165.82     2224.08     64.76 o 
  -5   3   5     1115.39     1059.99     38.88 o 
  -4   3   5      666.32      728.10     51.49 o 
  -3   3   5     7564.07     7198.42    171.44 o 
  -2   3   5     9285.96     9859.81    230.98 o 
  -1   3   5     3268.22     3291.87     85.56 o 
   0   3   5       18.39       27.58     19.93 o 
   1   3   5      828.01      864.17     94.78 o 
   2   3   5     3715.35     3656.28    213.09 o 
   3   3   5      192.34      220.86     39.46 o 
   4   3   5      139.66       82.98     48.37 o 
   5   3   5     2152.22     2044.64    138.58 o 
   6   3   5     3409.00     3067.85    130.10 o 
   7   3   5      503.14      445.64     66.44 o 
   8   3   5      356.45      254.76     74.20 o 
 -13   4   5      349.05      394.46     75.23 o 
 -12   4   5      958.19      927.03     76.72 o 
 -11   4   5      618.55      684.20     84.85 o 
 -10   4   5       34.68        6.05     37.40 o 
  -9   4   5      731.96      808.54     60.00 o 
  -8   4   5     2006.37     2028.42     67.22 o 
  -7   4   5     1870.55     1725.43     58.12 o 
  -6   4   5       37.45       27.84     21.84 o 
  -5   4   5     5063.23     4902.10    161.90 o 
  -4   4   5     7332.00     7095.10    170.88 o 
  -3   4   5     1974.89     1877.60     55.58 o 
  -2   4   5      496.47      529.06     26.89 o 
  -1   4   5     2902.62     2939.23     78.78 o 
   0   4   5     2909.48     2968.78     90.94 o 
   1   4   5     1286.91     1372.34    125.50 o 
   2   4   5       23.56        8.30     31.80 o 
   3   4   5     1295.72     1415.58     58.80 o 
   4   4   5     2096.83     2094.21     95.93 o 
   5   4   5        3.88        0.00     75.82 o 
   6   4   5      570.35      536.00     94.13 o 
   7   4   5     1949.36     1716.23    101.48 o 
   8   4   5      969.93      939.70    105.24 o 
 -13   5   5     3384.89     3518.60    337.88 o 
 -12   5   5      215.39      337.64     67.45 o 
 -11   5   5     2656.97     2916.77    182.15 o 
 -10   5   5     8890.18     9040.72    226.92 o 
  -9   5   5     5673.29     5864.55    158.13 o 
  -8   5   5      192.16      281.27     59.69 o 
  -7   5   5    10178.20    10163.81    254.55 o 
  -6   5   5    23706.04    22494.34    518.09 o 
  -5   5   5     8675.23     8436.47    202.40 o 
  -4   5   5      581.67      515.12     44.52 o 
  -3   5   5    16119.30    15541.58    360.04 o 
  -2   5   5    22635.53    22726.07    520.47 o 
  -1   5   5     6865.58     6939.11    167.01 o 
   0   5   5     1660.88     1713.36     50.57 o 
   1   5   5    15146.84    15637.11    511.62 o 
   2   5   5    16598.93    17177.12    463.78 o 
   3   5   5     4948.88     5251.18    155.76 o 
   4   5   5     1187.05     1347.41     88.90 o 
   5   5   5     8929.47     9130.28    430.11 o 
   6   5   5     9024.88     8611.28    415.73 o 
   7   5   5      820.63      542.29     70.64 o 
   8   5   5     1345.91     1385.87    102.41 o 
 -12   6   5     5912.59     6204.14    365.98 o 
 -11   6   5     4028.47     4176.89    144.20 o 
 -10   6   5       42.67       74.49     42.84 o 
  -9   6   5     4027.87     4132.93    117.87 o 
  -8   6   5     9374.50     9711.09    237.05 o 
  -7   6   5     8403.60     8070.52    198.26 o 
  -6   6   5       99.17       70.28     25.66 o 
  -5   6   5     3584.00     3385.42     91.72 o 
  -4   6   5     8847.99     8016.09    193.37 o 
  -3   6   5     6140.61     5652.91    139.42 o 
  -2   6   5      899.62      844.23     54.53 o 
  -1   6   5    14109.91    14609.00    338.57 o 
   0   6   5    13784.09    14175.63    387.98 o 
   1   6   5     1428.89     1532.19     51.95 o 
   2   6   5     1754.69     1873.28     70.71 o 
   3   6   5     9340.89     9314.53    314.05 o 
   4   6   5     5453.94     5513.77    202.74 o 
   5   6   5      828.52      854.98    100.66 o 
   6   6   5      792.97      552.99     98.05 o 
   7   6   5     4942.01     4830.52    273.23 o 
   8   6   5     4506.64     4273.61    256.23 o 
 -12   7   5       22.10       29.06     63.82 o 
 -11   7   5       81.51       97.22     57.61 o 
 -10   7   5        2.15        0.90     44.05 o 
  -9   7   5       55.97       67.52     39.11 o 
  -8   7   5       13.10       28.61     31.46 o 
  -7   7   5      653.75      630.12     52.27 o 
  -6   7   5       68.20       68.90     28.75 o 
  -5   7   5      109.37      131.08     30.21 o 
  -4   7   5      253.15      170.47     56.57 o 
  -3   7   5       37.68       37.89     26.20 o 
  -2   7   5     1422.02     1552.17     54.61 o 
  -1   7   5       65.58       55.91     24.84 o 
   0   7   5       27.27       12.65     24.10 o 
   1   7   5        9.47        0.00     30.54 o 
   2   7   5      613.45      582.63     42.29 o 
   3   7   5      313.70      310.94     82.36 o 
   4   7   5      269.85      333.69     91.51 o 
   5   7   5       21.62       29.93     50.82 o 
   6   7   5        1.13        0.00     83.67 o 
   7   7   5       97.45        0.00    104.59 o 
 -11   8   5     2699.99     2839.89    112.42 o 
 -10   8   5      110.18       77.70     52.52 o 
  -9   8   5     2984.72     2982.25    109.12 o 
  -8   8   5     6385.97     6521.11    170.02 o 
  -7   8   5     3236.47     3168.95     96.11 o 
  -6   8   5       47.74       49.16     30.30 o 
  -5   8   5     4462.33     4329.14    117.80 o 
  -4   8   5     5405.86     5073.34    156.81 o 
  -3   8   5     3263.44     3116.24     90.03 o 
  -2   8   5        4.50       12.59     25.54 o 
  -1   8   5     4645.01     4794.35    127.09 o 
   0   8   5     6223.91     6438.62    164.08 o 
   1   8   5      718.26      832.37     51.00 o 
   2   8   5      465.41      507.70     45.01 o 
   3   8   5     6785.54     6897.39    367.36 o 
   4   8   5     5213.72     5568.27    205.39 o 
   5   8   5      722.65      782.24     72.53 o 
   6   8   5      701.32      495.47    108.51 o 
   7   8   5     3500.85     3182.00    209.17 o 
 -11   9   5     3472.55     3618.52    135.44 o 
 -10   9   5     7522.39     8539.87    301.77 o 
  -9   9   5     2951.45     3023.96    113.61 o 
  -8   9   5      191.50      122.90     40.15 o 
  -7   9   5     6292.49     6410.82    180.96 o 
  -6   9   5    13642.64    13506.86    325.02 o 
  -5   9   5     2840.47     2737.89     85.34 o 
  -4   9   5      422.21      345.86     35.05 o 
  -3   9   5     8080.07     7505.21    189.74 o 
  -2   9   5    14393.97    14406.61    344.63 o 
  -1   9   5     3957.73     3852.65    108.66 o 
   0   9   5      680.02      780.07     44.26 o 
   1   9   5     9379.42     9527.86    272.42 o 
   2   9   5    12560.90    12440.55    347.40 o 
   3   9   5     4801.59     4606.97    266.69 o 
   4   9   5      770.09      832.76    105.89 o 
   5   9   5     5291.95     5512.94    317.68 o 
   6   9   5     5429.89     6350.93    329.44 o 
 -10  10   5       10.75        4.86     57.07 o 
  -9  10   5      897.18      917.92     68.40 o 
  -8  10   5     2396.00     2568.43     88.59 o 
  -7  10   5     1372.89     1416.48     69.25 o 
  -6  10   5      100.29       41.19     35.30 o 
  -5  10   5     2253.38     2100.15     72.93 o 
  -4  10   5     4262.74     4004.41    132.84 o 
  -3  10   5     1122.98     1025.45     49.33 o 
  -2  10   5      805.10      820.07     78.12 o 
  -1  10   5     1249.63     1349.50     70.01 o 
   0  10   5      938.28      947.49     72.74 o 
   1  10   5     1008.77     1025.04     73.59 o 
   2  10   5        4.46        0.16     38.42 o 
   3  10   5     1033.51     1043.24    116.35 o 
   4  10   5     1672.96     1779.25    152.96 o 
   5  10   5      292.64      219.63    100.66 o 
  -9  11   5      450.67      402.33    122.23 o 
  -8  11   5       72.12      128.37     53.79 o 
  -7  11   5      110.84      130.96     50.29 o 
  -6  11   5     2074.13     2146.82     83.03 o 
  -5  11   5      568.57      549.90     45.33 o 
  -4  11   5      136.51       97.22     35.38 o 
  -3  11   5      903.38      861.45     49.58 o 
  -2  11   5     2580.73     2525.21     83.58 o 
  -1  11   5     1023.40     1003.76     57.62 o 
   0  11   5      129.51      119.97     37.62 o 
   1  11   5      967.50     1094.60     79.44 o 
   2  11   5      368.67      366.65     48.43 o 
   3  11   5      255.78      301.65     64.58 o 
   4  11   5      153.14       81.05     96.74 o 
   5  11   5      565.54      359.51    111.12 o 
  -8  12   5     5495.01     5743.14    226.31 o 
  -7  12   5     3712.46     3891.43    142.24 o 
  -6  12   5        1.15        0.00     49.70 o 
  -5  12   5     6199.83     5841.00    188.33 o 
  -4  12   5    11235.76    10439.10    305.45 o 
  -3  12   5     3375.62     2719.49    141.50 o 
  -2  12   5      294.56      285.20     50.46 o 
  -1  12   5     4921.22     5079.70    141.75 o 
   0  12   5     4560.62     4868.19    137.47 o 
   1  12   5     1325.74     1254.65     62.21 o 
   2  12   5      484.72      513.51     52.57 o 
   3  12   5     4885.42     5228.27    209.74 o 
   4  12   5     5411.87     5494.64    328.14 o 
  -7  13   5     1334.44     1526.40     87.35 o 
  -6  13   5     4655.72     4685.25    348.23 o 
  -5  13   5     1855.62     1938.74    104.46 o 
  -4  13   5      161.03      136.87     51.55 o 
  -3  13   5     4735.94     4448.32    253.79 o 
  -2  13   5     4827.37     4900.67    164.56 o 
  -1  13   5     1001.06      966.15     68.85 o 
   0  13   5      416.91      455.88     59.25 o 
   1  13   5     5006.34     5096.81    170.93 o 
   2  13   5     5308.19     5932.66    457.56 o 
  -5  14   5       57.57       73.09     59.00 o 
  -4  14   5      264.63      129.84     56.93 o 
  -3  14   5      523.02      426.50     64.20 o 
  -2  14   5       24.84       53.21     55.42 o 
  -1  14   5       29.95       18.59     54.66 o 
   0  14   5       22.89       33.42     52.94 o 
 -13   0   6     1017.77     1077.23    166.03 o 
 -12   0   6      583.80      623.59    124.19 o 
 -11   0   6     6346.75     6801.95    368.66 o 
 -10   0   6    11163.85    11585.41    571.30 o 
  -9   0   6     5593.12     5611.24    216.16 o 
  -8   0   6      255.74      323.68     53.79 o 
  -7   0   6    21107.35    20919.49    704.43 o 
  -6   0   6    15405.12    14373.35    489.92 o 
  -5   0   6      142.37      108.52     34.80 o 
  -4   0   6     8745.65     8686.33    303.71 o 
  -3   0   6    26055.69    25683.67    855.41 o 
  -2   0   6    22337.48    24838.22    827.28 o 
  -1   0   6     4268.18     4349.13    218.32 o 
   0   0   6     6258.51     6390.11    317.02 o 
   1   0   6    18025.38    18427.93    599.08 o 
   2   0   6    15280.70    15456.37    686.34 o 
   3   0   6      186.77      211.78     65.37 o 
   4   0   6     8781.04     9013.93    427.49 o 
   5   0   6     8132.25     8445.25    410.50 o 
   6   0   6     4260.02     4562.52    261.46 o 
   7   0   6      156.22      185.64    101.97 o 
 -13   1   6     1162.89     1142.91    193.48 o 
 -12   1   6     2102.63     2384.10    158.84 o 
 -11   1   6      835.28     1095.00     90.13 o 
 -10   1   6      647.61      732.02     72.27 o 
  -9   1   6     5015.11     5235.88    144.23 o 
  -8   1   6     7307.95     7292.74    188.06 o 
  -7   1   6     3527.39     3548.50    102.83 o 
  -6   1   6     1498.87     1466.13     67.18 o 
  -5   1   6     7414.17     7041.35    177.76 o 
  -4   1   6     3828.26     3923.39    106.49 o 
  -3   1   6      474.28      471.74     40.19 o 
  -2   1   6     1378.76     1507.18     52.03 o 
  -1   1   6     9692.56     9738.62    237.71 o 
   0   1   6     6547.90     6979.75    359.51 o 
   1   1   6      115.00      127.56     39.22 o 
   2   1   6     5233.13     5047.11    147.04 o 
   3   1   6     9671.48     9674.06    316.14 o 
   4   1   6     2326.60     2198.85    154.92 o 
   5   1   6       21.95       28.80     55.44 o 
   6   1   6     1219.29     1197.23     89.65 o 
   7   1   6     1947.14     1982.32    163.41 o 
 -13   2   6       57.79        0.00     95.49 o 
 -12   2   6       85.16       90.05     78.17 o 
 -11   2   6      416.63      401.08     79.09 o 
 -10   2   6      306.95      351.85     52.58 o 
  -9   2   6      245.68      300.27     52.79 o 
  -8   2   6      182.07      196.00     35.77 o 
  -7   2   6      111.02      127.23     30.94 o 
  -6   2   6      904.29      898.23     42.49 o 
  -5   2   6       43.09       34.82     24.51 o 
  -4   2   6       55.42       45.81     21.98 o 
  -3   2   6      197.79      218.18     34.79 o 
  -2   2   6       18.36        8.31     18.81 o 
  -1   2   6       11.99        0.00     25.56 o 
   0   2   6      930.56      977.67    103.93 o 
   1   2   6     2688.94     2657.77    162.11 o 
   2   2   6      468.23      428.01     49.89 o 
   3   2   6      107.64       90.20     69.29 o 
   4   2   6       16.16       53.57     47.83 o 
   5   2   6      189.44       74.81     56.30 o 
   6   2   6      447.49      388.00     68.83 o 
   7   2   6       54.85       41.18     72.10 o 
 -13   3   6     3346.56     3225.35    334.02 o 
 -12   3   6     5834.42     6156.44    253.27 o 
 -11   3   6     1975.67     2185.45    258.85 o 
 -10   3   6      936.58     1000.24     89.09 o 
  -9   3   6     8953.49     9450.56    275.54 o 
  -8   3   6    10418.66    10592.15    302.39 o 
  -7   3   6     2222.33     2269.21     85.05 o 
  -6   3   6     5696.59     5775.24    172.52 o 
  -5   3   6    15987.18    15171.62    353.21 o 
  -4   3   6     6046.87     5805.93    143.40 o 
  -3   3   6     1316.02     1346.05     45.25 o 
  -2   3   6     1545.88     1675.87     53.10 o 
  -1   3   6    12228.66    12841.69    353.70 o 
   0   3   6    10622.45    11575.73    395.75 o 
   1   3   6     1029.82      890.28     86.28 o 
   2   3   6     4282.72     4128.50    227.47 o 
   5   3   6       95.54      104.52     57.33 o 
   6   3   6     3367.10     2974.73    245.12 o 
   7   3   6     5922.72     5719.23    519.66 o 
 -12   4   6      136.30      156.02     82.95 o 
 -11   4   6     6235.77     6317.52    280.42 o 
 -10   4   6    10044.44    10776.69    401.93 o 
  -9   4   6     1471.02     1596.32     76.14 o 
  -8   4   6     1796.09     1921.53     98.97 o 
  -7   4   6    24848.68    24138.74    556.48 o 
  -6   4   6    12541.42    11739.27    337.27 o 
  -5   4   6       14.47       22.91     21.82 o 
  -4   4   6     5573.19     5433.16    135.48 o 
  -3   4   6    10021.69     9819.19    303.04 o 
  -2   4   6    13227.94    14029.09    326.44 o 
  -1   4   6     2461.34     2466.90     71.41 o 
   0   4   6     1311.98     1239.97     66.56 o 
   1   4   6     6877.18     6923.53    358.20 o 
   2   4   6    15108.79    15783.20    771.32 o 
   4   4   6     6724.44     6994.44    248.56 o 
   5   4   6     8359.09     8211.24    397.42 o 
   6   4   6     2643.61     2770.31    200.67 o 
   7   4   6        2.35       19.48     74.62 o 
 -12   5   6      707.35      737.93    100.14 o 
 -11   5   6      201.33      126.84     58.72 o 
 -10   5   6      219.57      219.82     57.84 o 
  -9   5   6      940.67      921.22     59.75 o 
  -8   5   6      978.58      943.92     47.42 o 
  -7   5   6      215.87      234.45     30.76 o 
  -6   5   6       69.49       70.32     26.27 o 
  -5   5   6      123.60      109.06     25.29 o 
  -4   5   6       23.44       19.26     22.80 o 
  -3   5   6       45.25       17.25     22.49 o 
  -2   5   6      570.13      641.08     34.34 o 
  -1   5   6      945.10     1038.80     72.04 o 
   0   5   6      770.34      671.98     45.67 o 
   1   5   6      104.69       99.51     39.08 o 
   2   5   6     1544.64     1658.98    125.50 o 
   3   5   6     1849.39     1770.10    134.65 o 
   4   5   6      945.86      824.91     99.36 o 
   7   5   6      278.75      258.83     77.79 o 
 -12   6   6       12.00       37.78     83.56 o 
 -11   6   6     2486.26     2141.67    102.32 o 
 -10   6   6     3318.18     3332.06    131.14 o 
  -9   6   6      354.44      373.86     42.38 o 
  -8   6   6      708.49      666.64     43.24 o 
  -7   6   6     3301.09     3039.90     89.77 o 
  -6   6   6     8915.95     8528.11    207.69 o 
  -5   6   6      899.58      767.69     38.20 o 
  -4   6   6      876.10      855.06     38.80 o 
  -3   6   6     3276.49     3396.49    108.72 o 
  -2   6   6     4262.33     4192.32    128.91 o 
  -1   6   6        3.20        0.00     28.82 o 
   0   6   6     2905.23     3093.16    172.85 o 
   1   6   6     5813.79     6045.60    229.25 o 
   2   6   6     3017.81     3070.59    134.48 o 
   3   6   6      722.35      409.19     79.75 o 
   4   6   6     1448.45     1817.17    138.58 o 
 -11   7   6     2397.88     2509.10    126.80 o 
 -10   7   6      383.97      341.88     51.70 o 
  -9   7   6     5035.46     5326.34    146.34 o 
  -8   7   6     7068.83     6979.59    179.02 o 
  -7   7   6     1620.43     1633.51    108.61 o 
  -6   7   6     1802.25     1644.21     69.22 o 
  -5   7   6    11842.30    10926.95    302.81 o 
  -4   7   6    10472.87     9804.99    273.07 o 
  -3   7   6     2044.73     2130.33     93.23 o 
  -2   7   6     5945.23     6039.62    176.89 o 
  -1   7   6    16918.95    17390.14    410.70 o 
   0   7   6     8145.28     8532.59    211.34 o 
   1   7   6       86.12      131.30     37.74 o 
   2   7   6     5845.61     5760.08    222.32 o 
   3   7   6    11811.65    11389.32    575.22 o 
   4   7   6     4841.09     4776.92    275.84 o 
 -11   8   6     1945.94     1906.92     95.26 o 
 -10   8   6     2538.99     2667.18    106.85 o 
  -9   8   6      986.64     1017.04     57.35 o 
  -8   8   6      822.38      836.35     52.10 o 
  -7   8   6     8404.61     8076.88    204.25 o 
  -6   8   6     5907.74     5735.32    171.52 o 
  -5   8   6      412.95      458.97     43.56 o 
  -4   8   6     1178.31     1055.59     60.97 o 
  -3   8   6     5467.20     5449.34    187.18 o 
  -2   8   6     3511.60     3556.04    102.71 o 
  -1   8   6      331.77      307.93     34.64 o 
   0   8   6     1404.90     1606.29     62.45 o 
   1   8   6     6039.11     6320.99    225.53 o 
   2   8   6     5209.28     5473.17    213.99 o 
   3   8   6       30.97       30.07     78.44 o 
   4   8   6     1547.76     1524.33    137.27 o 
 -10   9   6       76.93       56.41     56.30 o 
  -9   9   6      125.47      128.63     50.17 o 
  -8   9   6       31.78       17.98     41.21 o 
  -7   9   6       15.35        0.00     35.83 o 
  -6   9   6      259.18      235.50     37.49 o 
  -5   9   6       55.87       41.73     32.82 o 
  -4   9   6      469.96      389.26     59.25 o 
  -3   9   6       21.55       11.29     31.34 o 
  -2   9   6      408.34      489.65     50.38 o 
  -1   9   6      883.87      983.35     49.13 o 
   0   9   6       13.58        0.00     33.27 o 
   1   9   6       64.18       17.21     35.00 o 
   2   9   6        3.18       28.76     79.75 o 
   3   9   6       32.34        9.15     81.05 o 
   4   9   6      449.31      547.76    105.89 o 
 -10  10   6     4410.99     4934.06    167.16 o 
  -9  10   6      719.85      660.60     64.93 o 
  -8  10   6     1253.40     1241.58     64.96 o 
  -7  10   6     4453.89     4351.68    235.87 o 
  -6  10   6     7638.09     7565.09    196.37 o 
  -5  10   6     1138.55      991.28     83.40 o 
  -4  10   6     1777.88     1682.35    102.89 o 
  -3  10   6     8001.32     7819.46    200.47 o 
  -2  10   6     6156.21     5884.26    204.92 o 
  -1  10   6      395.07      455.87     43.58 o 
   0  10   6     1822.47     2050.39     75.25 o 
   1  10   6     6228.21     6404.24    169.61 o 
   2  10   6     2907.82     3234.22    169.95 o 
   3  10   6      228.03      271.92     98.05 o 
   4  10   6     1639.09     1558.32    149.03 o 
  -9  11   6     3744.32     3693.04    211.41 o 
  -8  11   6     5712.99     5738.60    162.41 o 
  -7  11   6      871.33      761.66     55.09 o 
  -6  11   6     2481.17     2279.05     93.59 o 
  -5  11   6     7389.91     7020.80    188.13 o 
  -4  11   6     4492.62     4405.18    153.41 o 
  -3  11   6      826.58      864.23     53.01 o 
  -2  11   6     1644.55     1696.58     70.13 o 
  -1  11   6     5847.58     6074.03    163.79 o 
   0  11   6     4877.52     5153.03    143.59 o 
   1  11   6      324.30      326.02     58.87 o 
   2  11   6     2189.69     2272.10    129.11 o 
   3  11   6     7188.35     7313.11    406.57 o 
  -7  12   6     1204.63     1362.28     83.12 o 
  -6  12   6      827.53      831.00     74.68 o 
  -5  12   6       71.69       51.48     50.70 o 
  -4  12   6      237.25      175.08     43.30 o 
  -3  12   6      285.10      244.73     44.87 o 
  -2  12   6      263.61      282.78     45.59 o 
  -1  12   6        1.60        0.00     41.31 o 
   0  12   6      169.93      103.89     44.96 o 
   1  12   6     1496.92     1524.11     71.32 o 
   2  12   6     1267.28     1229.30    139.07 o 
  -6  13   6      111.10       92.59     57.30 o 
  -5  13   6     1395.47     1318.73    186.96 o 
  -4  13   6     1062.58      911.02     96.71 o 
  -3  13   6       40.36       14.04     54.39 o 
  -2  13   6      400.95      375.91     59.87 o 
  -1  13   6     1771.78     1750.40     92.81 o 
   0  13   6     1005.35      990.61     76.03 o 
 -12   1   7      907.14     1133.79    104.59 o 
 -11   1   7     5159.99     5157.42    210.77 o 
 -10   1   7     4528.82     4854.88    141.89 o 
  -9   1   7       25.31       15.83     38.35 o 
  -8   1   7     1225.95     1246.67     61.89 o 
  -7   1   7    11316.59    11163.77    276.79 o 
  -6   1   7     4284.25     4139.66    116.84 o 
  -5   1   7      445.06      372.88     37.36 o 
  -4   1   7     5928.62     5809.67    152.00 o 
  -3   1   7    11405.77    11152.15    273.04 o 
  -2   1   7     6803.44     7052.60    179.67 o 
  -1   1   7      981.48     1013.18     76.11 o 
   0   1   7     8649.24     9464.17    269.00 o 
   1   1   7     4420.24     4766.47    265.38 o 
   3   1   7       51.59      115.04     78.44 o 
   4   1   7     3824.90     3748.07    220.94 o 
   5   1   7     3551.09     3355.87    213.09 o 
   6   1   7     1120.72     1129.52    133.35 o 
 -12   2   7     4625.27     4990.36    437.95 o 
 -11   2   7      146.34      132.24     57.05 o 
 -10   2   7     6275.34     6510.77    204.41 o 
  -9   2   7    13096.28    13293.10    377.37 o 
  -8   2   7     6634.80     6674.37    202.69 o 
  -7   2   7        4.87        0.00     31.37 o 
  -6   2   7     9350.41     8789.24    222.16 o 
  -5   2   7    12678.30    12058.03    295.17 o 
  -4   2   7     4094.78     4107.25    151.99 o 
  -3   2   7        1.78        5.67     30.50 o 
  -2   2   7     8536.52     8554.53    244.82 o 
  -1   2   7    16875.53    17104.27    469.15 o 
   0   2   7     4219.71     4297.14    165.61 o 
   1   2   7      476.74      566.07     86.28 o 
   2   2   7    10791.58    11321.34    566.07 o 
   3   2   7    12840.18    12052.12    549.07 o 
   4   2   7     2203.45     2364.93    162.11 o 
   5   2   7      821.58      687.65    109.81 o 
   6   2   7     5241.36     5404.43    300.68 o 
 -12   3   7     1154.74     1300.72    111.67 o 
 -11   3   7     1691.60     1806.57     93.78 o 
 -10   3   7     1019.48     1048.54     71.76 o 
  -9   3   7        4.88       15.40     46.02 o 
  -8   3   7      922.60     1011.92     61.13 o 
  -7   3   7     5537.78     5542.06    171.35 o 
  -6   3   7     1128.17     1215.12     59.76 o 
  -5   3   7      117.39       90.50     32.53 o 
  -4   3   7     1192.44     1306.38     59.38 o 
  -3   3   7     3824.30     3836.54    122.44 o 
  -2   3   7     1220.73     1492.46    156.03 o 
  -1   3   7      218.90      184.08     35.73 o 
   0   3   7      943.56      989.91     53.97 o 
   1   3   7     1419.70     1519.10    121.58 o 
   2   3   7     1293.59     1464.19    124.19 o 
   4   3   7     2106.37     2056.40    145.11 o 
   5   3   7     1027.98      647.12    105.89 o 
   6   3   7       97.45       96.74    104.59 o 
 -12   4   7     1088.96      953.72    105.84 o 
 -11   4   7      149.91      119.30     59.29 o 
 -10   4   7      678.78      763.77     91.75 o 
  -9   4   7     1573.23     1543.02     79.01 o 
  -8   4   7      910.24      933.53     64.73 o 
  -7   4   7       95.69      105.45     39.41 o 
  -6   4   7     1514.46     1522.54     68.96 o 
  -5   4   7     3077.07     2960.18    133.63 o 
  -4   4   7     1666.90     1691.25    166.18 o 
  -3   4   7      460.22      486.83     42.40 o 
  -2   4   7     1295.77     1351.73     61.49 o 
  -1   4   7     2955.65     3006.76    102.45 o 
   0   4   7      485.33      480.58     49.42 o 
   1   4   7      227.11      260.59     48.37 o 
   2   4   7     1379.92     1605.38    129.42 o 
   5   4   7      422.82      379.12     98.05 o 
 -12   5   7     2377.08     2185.93    140.46 o 
 -11   5   7     8539.79     8953.41    272.34 o 
 -10   5   7     5241.37     5628.89    327.76 o 
  -9   5   7      124.64      146.45     49.20 o 
  -8   5   7     4190.19     4220.42    160.64 o 
  -7   5   7    13219.33    12804.96    381.43 o 
  -6   5   7     8503.60     7846.41    252.96 o 
  -5   5   7        0.30       13.24     33.29 o 
  -4   5   7     5523.19     5295.61    161.40 o 
  -3   5   7    13163.62    12775.68    357.23 o 
  -2   5   7     5938.30     5991.82    151.50 o 
  -1   5   7      251.21      281.21     37.32 o 
   0   5   7     8456.98     9126.78    325.20 o 
   1   5   7    10705.18    11497.82    579.14 o 
   3   5   7      954.12      890.28    105.89 o 
 -11   6   7      119.86       86.68     63.08 o 
 -10   6   7     1422.16     1443.29     83.99 o 
  -9   6   7     3922.90     3940.79    144.03 o 
  -8   6   7     2707.00     2560.42    188.41 o 
  -7   6   7       15.92       39.32     41.61 o 
  -6   6   7     6370.45     5904.54    266.69 o 
  -5   6   7     9254.33     8480.49    306.61 o 
  -4   6   7     2820.84     2531.28    118.54 o 
  -3   6   7      155.25      133.92     35.85 o 
  -2   6   7     7095.87     7487.84    215.80 o 
  -1   6   7     9838.13    10502.38    292.75 o 
   0   6   7     2234.20     2419.14    115.88 o 
   1   6   7      317.17      457.56     86.28 o 
   2   6   7     6353.83     6116.92    335.98 o 
   3   6   7     8069.05     8811.29    461.48 o 
 -11   7   7        0.44        0.00     75.13 o 
 -10   7   7        9.12        0.00     70.60 o 
  -9   7   7       63.83       79.70     66.63 o 
  -8   7   7      141.39       56.36     61.52 o 
  -7   7   7      636.21      638.89    107.85 o 
  -6   7   7       43.06       52.52     49.09 o 
  -5   7   7       56.61       27.70     32.88 o 
  -4   7   7       72.62       38.85     34.51 o 
  -3   7   7      241.50      263.36     57.48 o 
  -2   7   7       46.43       60.50     36.51 o 
  -1   7   7       77.05       68.82     38.93 o 
   0   7   7      121.01       97.64     34.62 o 
   1   7   7       29.94       26.99     42.86 o 
   2   7   7       64.63      150.34     86.28 o 
   3   7   7        0.07        0.00     79.75 o 
 -10   8   7     1293.78     1348.01    145.11 o 
  -9   8   7     2498.39     2592.40    207.86 o 
  -8   8   7     1630.90     1689.90    205.25 o 
  -7   8   7       13.72       26.28     39.94 o 
  -6   8   7     3097.40     2990.37    116.96 o 
  -5   8   7     5061.89     4824.07    151.09 o 
  -4   8   7     1362.83     1562.77     86.40 o 
  -3   8   7      195.49      170.82     37.16 o 
  -2   8   7     4807.54     4937.98    174.54 o 
  -1   8   7     6829.94     7462.72    191.94 o 
   0   8   7     1804.53     1852.61     70.90 o 
   1   8   7       46.24       25.88     46.44 o 
   2   8   7     2088.96     1977.97    158.18 o 
   3   8   7     4401.12     4850.13    290.22 o 
  -9   9   7        7.62        0.00     58.78 o 
  -8   9   7     3703.99     3574.36    151.00 o 
  -7   9   7     9169.32     8385.54    244.73 o 
  -6   9   7     5986.07     5314.75    146.60 o 
  -5   9   7       14.19        0.00     35.96 o 
  -4   9   7     3862.07     3813.23    114.05 o 
  -3   9   7     7183.56     7314.87    190.98 o 
  -2   9   7     4113.04     4348.12    177.18 o 
  -1   9   7      378.19      327.02     44.60 o 
   0   9   7     4233.04     4432.39    127.53 o 
   1   9   7     6192.12     6432.08    203.84 o 
   2   9   7     1685.09     1696.89    155.57 o 
   3   9   7      293.25      307.22    103.28 o 
  -9  10   7     1758.41     1715.91    116.07 o 
  -8  10   7      610.65      502.80     52.48 o 
  -7  10   7      562.67      532.51     51.67 o 
  -6  10   7     1799.18     1726.94    101.14 o 
  -5  10   7     1212.95     1097.11     64.34 o 
  -4  10   7      505.66      502.81     52.65 o 
  -3  10   7      174.36      118.74     39.92 o 
  -2  10   7      843.79      837.06     67.18 o 
  -1  10   7     1721.74     1895.40     76.57 o 
   0  10   7      763.30      791.94     91.89 o 
   1  10   7       23.82       19.15     45.44 o 
   2  10   7     1759.17     1745.06    158.84 o 
  -7  11   7      687.24      599.86     55.10 o 
  -6  11   7     1232.47     1089.25     86.31 o 
  -5  11   7       45.97       10.77     41.00 o 
  -4  11   7      584.41      509.83     80.76 o 
  -3  11   7      907.86      863.61     55.42 o 
  -2  11   7      733.28      674.79     54.24 o 
  -1  11   7        7.61        0.00     43.14 o 
   0  11   7      412.36      432.01     52.33 o 
   1  11   7      521.92      509.15     61.84 o 
  -5  12   7     3973.83     3700.10    119.51 o 
  -4  12   7     2311.61     2141.83     84.94 o 
  -3  12   7        8.71        0.00     44.07 o 
  -2  12   7     4420.24     4629.67    138.50 o 
  -1  12   7     7260.25     7545.83    273.42 o 
 -12   0   8     5393.02     6302.56    360.82 o 
 -11   0   8     6715.77     6966.63    274.82 o 
 -10   0   8     1127.33     1236.01    154.92 o 
  -9   0   8      828.94      836.32    115.70 o 
  -8   0   8     3862.52     4048.12    171.20 o 
  -7   0   8    12414.14    12429.51    436.59 o 
  -6   0   8     4296.14     4297.75    176.07 o 
  -5   0   8     2204.07     2019.11    101.60 o 
  -4   0   8    12972.12    12670.23    441.30 o 
  -3   0   8    16352.92    16521.92    565.23 o 
  -2   0   8      134.61      148.37     47.83 o 
  -1   0   8     6129.13     6346.93    237.23 o 
   0   0   8    11406.55    11286.04    546.46 o 
 -12   1   8      878.73      892.46     97.97 o 
 -11   1   8      260.35      192.77     54.58 o 
 -10   1   8     2880.01     2866.72    102.59 o 
  -9   1   8     2855.91     2990.71    112.84 o 
  -8   1   8      852.02      921.18     54.91 o 
  -7   1   8       84.68       78.54     36.67 o 
  -6   1   8     5386.34     5373.01    147.95 o 
  -5   1   8     6748.74     6740.87    178.11 o 
  -4   1   8     1157.10     1294.81     57.12 o 
  -3   1   8     1659.10     1739.98    100.56 o 
  -2   1   8     7036.32     7238.22    214.56 o 
  -1   1   8     3623.38     3694.92    137.84 o 
   0   1   8       13.80        0.00     38.50 o 
   1   1   8      870.04      635.35     91.51 o 
 -12   2   8      145.71      121.00     87.18 o 
 -11   2   8      465.08      376.23     75.43 o 
 -10   2   8       63.68       50.76     53.66 o 
  -9   2   8       16.67       26.66     47.65 o 
  -8   2   8      450.01      412.07     51.76 o 
  -7   2   8       66.04       70.13     40.57 o 
  -6   2   8        1.30        1.82     38.75 o 
  -5   2   8      375.55      358.81     41.93 o 
  -4   2   8      947.01      958.60     55.85 o 
  -3   2   8      469.76      486.33     45.79 o 
  -2   2   8        1.49       27.97     36.89 o 
  -1   2   8        2.35       17.46     37.54 o 
   0   2   8       32.13       26.45     37.87 o 
   1   2   8      463.67      469.07     48.36 o 
 -11   3   8      804.98      918.76     77.35 o 
 -10   3   8     7038.24     7005.21    219.58 o 
  -9   3   8     5431.36     5168.48    169.83 o 
  -8   3   8     1156.44     1063.96    119.51 o 
  -7   3   8      589.23      535.70     51.13 o 
  -6   3   8     9117.39     8573.93    251.56 o 
  -5   3   8     8946.58     8764.86    255.61 o 
  -4   3   8     1385.66     1486.92     79.62 o 
  -3   3   8     1533.55     1556.31    134.82 o 
  -2   3   8     9002.10     9848.11    406.71 o 
  -1   3   8     6080.84     6388.59    240.09 o 
   0   3   8       99.17      119.57     42.47 o 
   1   3   8     1228.96     1407.05    109.16 o 
 -11   4   8     7023.59     7074.73    274.53 o 
 -10   4   8      919.63     1002.13     73.53 o 
  -9   4   8     1111.00     1231.49     76.70 o 
  -8   4   8     2709.46     2652.88    108.69 o 
  -7   4   8     8704.61     8746.12    350.09 o 
  -6   4   8     2330.63     2236.73     88.51 o 
  -5   4   8     1073.37     1041.91     59.60 o 
  -4   4   8     5289.65     5364.59    166.55 o 
  -3   4   8     8080.05     8743.89    305.50 o 
  -2   4   8     1128.17     1050.68    114.72 o 
  -1   4   8     4015.73     4050.53    148.10 o 
   0   4   8     8971.05     9268.41    333.96 o 
   1   4   8     3050.94     3043.43    202.63 o 
 -11   5   8       28.66       19.01     62.65 o 
 -10   5   8      244.05      172.88     60.96 o 
  -9   5   8      280.85      272.91    100.07 o 
  -8   5   8        7.78        0.00     46.81 o 
  -7   5   8      457.53      360.51     50.29 o 
  -6   5   8     1178.75     1036.79     94.93 o 
  -5   5   8      932.73      924.74     59.15 o 
  -4   5   8       29.33        3.93     49.52 o 
  -3   5   8      352.26      197.69     52.29 o 
  -2   5   8      882.59      911.14     74.62 o 
  -1   5   8      299.81      214.04     54.91 o 
   0   5   8       76.82        0.00     52.09 o 
   1   5   8        3.16        0.00     56.17 o 
 -10   6   8      589.19      596.76     87.82 o 
  -9   6   8       98.50       89.49     68.19 o 
  -8   6   8     1854.38     1700.73    107.20 o 
  -7   6   8     2500.69     2322.28    123.67 o 
  -6   6   8      926.56      930.24     88.24 o 
  -5   6   8      436.88      394.07     62.75 o 
  -4   6   8     2933.81     3036.86    141.27 o 
  -3   6   8     2736.74     2670.35    129.55 o 
  -2   6   8     1305.07     1331.52    113.74 o 
  -1   6   8     1198.94     1394.43    113.08 o 
   0   6   8     2582.63     2377.38    120.72 o 
   1   6   8     1718.81     1821.49    106.26 o 
   2   6   8       16.05        0.00     86.28 o 
 -10   7   8     4072.96     4225.39    195.44 o 
  -9   7   8     4852.78     4695.37    203.62 o 
  -8   7   8     1995.84     2050.68    278.46 o 
  -7   7   8     1469.07     1320.66    138.58 o 
  -6   7   8    10095.10     9083.85    334.99 o 
  -5   7   8     9066.77     8655.33    321.60 o 
  -4   7   8      614.17      625.49     71.82 o 
  -3   7   8     2019.38     2241.28    165.38 o 
  -2   7   8    11797.58    12615.85    446.08 o 
  -1   7   8     7458.70     7881.57    448.41 o 
   0   7   8      422.47      483.40     56.76 o 
   1   7   8     1407.55     1396.39     80.67 o 
   2   7   8     5930.49     6399.30    364.74 o 
  -9   8   8      121.27      131.69     78.51 o 
  -8   8   8     1370.87     1276.63    153.61 o 
  -7   8   8     2893.11     2722.36    138.83 o 
  -6   8   8      919.81      978.80    107.20 o 
  -5   8   8      332.17      374.03     83.01 o 
  -4   8   8     3534.34     3484.72    160.63 o 
  -3   8   8     4395.72     5006.08    270.61 o 
  -2   8   8       93.26      115.07     51.12 o 
  -1   8   8     1413.63     1622.68     87.13 o 
   0   8   8     2630.16     3052.25    121.81 o 
   1   8   8     1087.05     1387.60     99.63 o 
   2   8   8       40.71        5.54     65.46 o 
  -8   9   8      174.05      182.30     62.75 o 
  -7   9   8      135.11       50.71     58.28 o 
  -6   9   8      191.67      202.71     60.01 o 
  -5   9   8        3.20        0.13     52.58 o 
  -4   9   8       51.06       62.36     51.68 o 
  -3   9   8        6.37        0.00     50.28 o 
  -2   9   8      117.89       61.38     52.51 o 
  -1   9   8      408.60      394.18     50.33 o 
   0   9   8      263.99      289.23     60.03 o 
   1   9   8       17.70        0.00     67.01 o 
  -7  10   8     4318.89     4012.44    337.17 o 
  -6  10   8      849.07      899.71     76.71 o 
  -5  10   8      324.70      272.75     74.76 o 
  -4  10   8     3362.52     3213.84    131.41 o 
  -3  10   8     3172.00     3114.18    127.62 o 
  -2  10   8      562.50      558.13     69.44 o 
  -1  10   8      825.46      732.72     84.16 o 
 -11   1   9     2603.95     2643.84    120.28 o 
 -10   1   9        2.59        0.00     51.17 o 
  -9   1   9     2317.06     2270.77     99.25 o 
  -8   1   9     3645.90     3565.35    115.99 o 
  -7   1   9     4367.95     4385.40    132.13 o 
  -6   1   9        2.15        9.24     40.23 o 
  -5   1   9     4955.29     5119.01    145.48 o 
  -4   1   9     3993.12     3990.31    135.49 o 
  -3   1   9     2015.73     2216.21     97.75 o 
  -2   1   9       15.00       35.15     43.73 o 
  -1   1   9     3144.65     3134.68    174.04 o 
   0   1   9     5768.29     5626.62    213.53 o 
   1   1   9     2191.02     1919.01    103.48 o 
   2   1   9        3.12        0.00     59.16 o 
 -10   2   9     6058.96     6335.73    206.57 o 
  -9   2   9     3664.61     3597.59    203.40 o 
  -8   2   9      201.29      142.18     50.62 o 
  -7   2   9     3288.02     3217.93    118.39 o 
  -6   2   9    11909.22    11443.33    329.45 o 
  -5   2   9     6335.20     6191.32    191.76 o 
  -4   2   9        2.45        0.89     42.90 o 
  -3   2   9     4513.38     4903.07    159.06 o 
  -2   2   9     9320.26     9865.02    286.65 o 
  -1   2   9     2949.34     2828.20    146.56 o 
   0   2   9      117.00       90.90     48.25 o 
   1   2   9     3340.09     3583.23    129.39 o 
   2   2   9     5471.58     5167.81    288.92 o 
 -10   3   9        5.52       25.31     61.45 o 
  -9   3   9      781.42      747.51     67.09 o 
  -8   3   9      963.98      943.36     68.75 o 
  -7   3   9     1006.11      955.39     70.62 o 
  -6   3   9      133.11      112.71     47.60 o 
  -5   3   9      445.73      376.50     52.26 o 
  -4   3   9      773.91      728.27     81.99 o 
  -3   3   9      926.45      880.46     61.62 o 
  -2   3   9      532.19      502.16     53.77 o 
  -1   3   9     1887.04     1843.70     84.75 o 
   0   3   9     2490.31     2616.02    205.25 o 
   1   3   9      351.18      292.57     55.17 o 
   2   3   9       12.30        0.00     94.13 o 
 -10   4   9     1259.55     1303.03     85.46 o 
  -9   4   9     1008.07      831.91     71.19 o 
  -8   4   9      648.73      539.16    104.64 o 
  -7   4   9      248.08      174.66     49.79 o 
  -6   4   9     1417.10     1259.45     72.78 o 
  -5   4   9      689.08      662.10     59.15 o 
  -4   4   9       52.66        7.45     45.34 o 
  -3   4   9      605.89      557.02     64.38 o 
  -2   4   9     1661.07     1900.48    110.23 o 
  -1   4   9      438.51      431.43    111.78 o 
   0   4   9       74.92       62.04     62.71 o 
   1   4   9     1030.78      819.69    115.04 o 
  -9   5   9     1614.42     1649.51     90.98 o 
  -8   5   9     5427.63     5116.02    214.38 o 
  -7   5   9     4169.96     4020.00    179.24 o 
  -6   5   9       18.18        0.00     55.80 o 
  -5   5   9     3922.72     4205.42    222.24 o 
  -4   5   9     8049.22     7927.85    299.19 o 
  -3   5   9     4407.69     4462.91    189.07 o 
  -2   5   9      108.68       22.96     60.31 o 
  -1   5   9     5041.66     5153.08    211.39 o 
   0   5   9     6044.04     6228.54    427.49 o 
   1   5   9     1578.15     1363.53    137.27 o 
  -9   6   9     2353.97     1713.21    116.17 o 
  -8   6   9       28.11       26.89     68.29 o 
  -7   6   9     2081.12     1823.50    112.13 o 
  -6   6   9     7084.54     6446.46    255.71 o 
  -5   6   9     3707.01     3943.18    240.55 o 
  -4   6   9       10.16        2.82     58.11 o 
  -3   6   9     3538.43     3567.62    178.45 o 
  -2   6   9     6201.67     6841.61    266.26 o 
  -1   6   9     2375.67     2294.28    226.82 o 
   0   6   9       75.18       47.03     63.41 o 
  -8   7   9       16.02        0.00     74.90 o 
  -7   7   9       35.75       82.14     69.48 o 
  -6   7   9       23.74       34.72     66.01 o 
  -5   7   9      106.86      105.62     67.67 o 
  -4   7   9        0.50       46.99     63.76 o 
  -3   7   9        6.86        8.25     61.42 o 
  -2   7   9        8.01        4.29     62.51 o 
  -1   7   9       99.78       58.99     68.24 o 
   0   7   9      130.10      120.30     59.03 o 
  -7   8   9     1696.37     1784.91    173.22 o 
  -6   8   9     3841.42     3635.86    170.68 o 
  -5   8   9     1161.22     1203.88    102.40 o 
  -4   8   9        1.08       21.98     68.43 o 
  -3   8   9     1382.52     1606.82    109.78 o 
  -2   8   9     3323.38     3467.85    135.69 o 
  -9   0  10     6454.33     6764.73    270.72 o 
  -8   0  10     7645.31     7492.78    291.78 o 
  -7   0  10     1229.89     1388.14    103.02 o 
  -6   0  10     1239.97     1183.88     92.84 o 
  -5   0  10     6464.67     6222.00    247.80 o 
  -4   0  10     4476.85     4822.29    202.61 o 
  -3   0  10     2318.76     2228.97    162.11 o 
  -2   0  10      863.40      724.25    109.81 o 
  -9   1  10      822.03      762.44     73.40 o 
  -8   1  10      216.30      149.25     58.65 o 
  -7   1  10     2310.06     2351.28    114.45 o 
  -6   1  10     2920.55     2794.34    217.38 o 
  -5   1  10      621.60      589.79     61.87 o 
  -4   1  10      128.00      125.95     52.56 o 
  -3   1  10     2181.12     2390.90    110.36 o 
  -2   1  10     2934.19     2836.58    141.25 o 
  -1   1  10      376.75      239.71     66.98 o 
  -8   2  10      440.12      432.73     63.71 o 
  -7   2  10        1.28        0.00     52.52 o 
  -6   2  10      164.26      107.77     52.61 o 
  -5   2  10       46.45      102.43     52.18 o 
  -4   2  10      258.52      207.49     55.48 o 
  -3   2  10      297.82      254.80     54.61 o 
  -2   2  10       10.90        6.77     50.05 o 
  -1   2  10       99.64       77.78     53.98 o 
  -8   3  10      274.84      178.55     61.26 o 
  -7   3  10     3504.67     3434.18    133.17 o 
  -6   3  10     3849.65     3627.29    135.57 o 
  -5   3  10      430.67      492.41    117.91 o 
  -4   3  10      351.86      407.04     57.41 o 
  -3   3  10     3393.85     3371.27    148.59 o 
  -2   3  10     4713.60     4864.20    267.35 o 
  -1   3  10      918.14      981.97    160.15 o 
  -7   4  10      968.18      706.30    114.39 o 
  -6   4  10      884.59      722.38    137.92 o 
  -5   4  10     5725.55     6416.40    258.00 o 
  -4   4  10     2620.16     2606.45    141.25 o 
  -3   4  10      536.54      585.63     79.10 o 
  -2   4  10      641.51      780.51     89.11 o 
  -6   5  10      233.64      158.63     75.58 o 
  -5   5  10      142.44      127.35     70.53 o 
  -4   5  10        1.60        0.00     69.42 o 
  -3   5  10      102.90      121.58     70.09 o 
                                                 
